# Supplementary material for: Genomic subtyping of liver cancers with prognostic application
Source: BMC Cancer. 2020 Jan 31;20:84. doi: 10.1186/s12885-020-6546-8 (PMC6995214; doi:10.1186/s12885-020-6546-8)
Supplement: Supplementary file 1 — Additional file 1. Supplementary Tables S1-S6. Table S1. Clinical and pathological information on 110-Liver cohort. Table S2. SNV numbers in different sequence datasets on 110-Liver cohort. Table S3. Survival analysis of clinical and genomic factors for patients in different cohorts of liver cancers. Table S4. Clinical and pathological information on 15 Chinese HCC patients. Table S5. Association between characteristics of somatic variations and clinical features in different cohorts of liver cancers. Table S6. Experimental AluScan analysis of 15 Chinese HCC patients. [file 12885_2020_6546_MOESM1_ESM.xlsx]

## Sheet: Table S1
Table S1. Clinical and pathological information on 110-Liver cohort.
ID	Age	Virus infection	Ta	N	M	Histological typeb	Edmondson grade	Tumor size (mm)	Portal vein invasion	Hepatic vein invasion	Hepatic artery invasion	Bile duct invasion	Liver fibrosisc	Alcohol intaked	Smoking	Prognosise	Overall survival (month)
RK001	56-60	NBNC	2	0	0	HCC	2	33	0	0	0	0	0	2	1	1	44
RK004	76-80	HCV	3	0	0	HCC	1	21	0	0	0	0	4	2	1	0	55
RK010	46-50	HBV	3	0	0	HCC	2	24	0	0	0	0	4	NA	NA	0	53
RK014	46-50	HBV	3	0	0	HCC	2	40	0	0	0	0	4	3	1	0	15
RK015	61-65	HCV	1	0	0	HCC	2	18	0	0	0	0	2	2	1	0	56
RK016	61-65	HCV	2	0	0	HCC	1	33	0	0	0	0	4	0	0	0	57
RK018	61-65	NBNC	2	0	0	HCC	2	65	0	0	0	0	1	0	0	0	53
RK019	71-75	HCV	2	0	0	HCC	1~2	25	0	0	0	0	0	0	0	0	53
RK021	81-85	HCV	2	0	0	HCC	2~3	25	0	0	0	0	4	0	0	0	28
RK022	71-75	HCV	2	0	0	HCC	3	40	0	0	0	0	4	0	0	3	37
RK024	61-65	HBV	3	0	0	HCC	2	30	0	1	0	0	2	2	1	0	51
RK025	76-80	HCV	1	0	0	HCC	1~2	15	0	0	0	0	2	0	0	1	19
RK035	61-65	NBNC	2	0	0	HCC	2~3	60	0	0	0	0	1	2	1	0	44
RK044	66-70	HCV	2	0	0	HCC	1~2	40	0	0	0	0	4	0	0	0	42
RK051	71-75	HCV	2	0	0	HCC	2	22	0	0	0	0	4	0	1	1	18
RK052	76-80	HCV	2	0	0	HCC	2	40	0	0	0	0	2	2	1	0	32
RK057	61-65	HCV	2	0	0	HCC	2	28	0	0	0	0	3	1	0	0	43
RK059	81-85	HCV	2	0	0	HCC	2	58	1	1	0	0	3	2	1	0	15
RK061	61-65	HCV	3	0	0	HCC	2~3	41	1	0	0	1	2	2	NA	0	39
RK063	81-85	NBNC	3	0	0	HCC	2	70	0	0	0	1	0	NA	0	0	42
RK064	76-80	HCV	2	0	0	HCC	2	32	0	0	0	0	4	0	0	0	20
RK065	81-85	HCV	2	0	0	HCC	2	25	0	1	0	0	3	0	0	0	40
RK066	71-75	HCV	2	0	0	HCC	2	60	0	0	0	0	4	0	0	1	19
RK067	86-90	HCV	2	0	0	HCC/ICC	2	25	0	0	0	0	3	0	1	0	20
RK069	81-85	NBNC	2	0	0	HCC/ICC	2	60	1	1	0	0	0	0	0	0	40
RK070	76-80	NBNC	2	0	0	HCC	2	55	0	0	0	0	0	2	1	0	42
RK071	61-65	HCV	2	0	0	HCC	2	37	1	0	0	0	3	1	0	0	40
RK073	61-65	HBV	1	0	0	ICC	NA	20	0	0	0	0	4	1	0	0	13
RK074	66-70	HBV	3	0	0	HCC	2	45	1	1	0	0	2	3	0	1	1
RK075	61-65	HBV	2	0	0	HCC	1	17	0	0	0	0	3	2	1	0	40
RK076	66-70	HCV	2	0	0	HCC	2	18	0	0	0	0	3	NA	NA	0	44
RK077	56-60	HCV	3	0	0	HCC	2	53	0	0	0	0	1	3	1	0	38
RK079	51-55	HBV	2	0	0	HCC	3	100	1	1	0	0	2	0	0	0	39
RK080	86-90	NBNC	2	0	0	HCC	2	65	0	1	0	0	2	1	0	0	45
RK081	71-75	HCV	2	0	0	HCC	2	23	0	0	0	0	2	1	1	0	40
RK083	71-75	HBV	2	0	0	HCC	2	45	1	0	0	0	2	2	0	0	39
RK084	66-70	HCV	2	0	0	HCC/ICC	2	30	1	0	0	0	4	2	1	2	3
RK086	66-70	HBV	1	0	0	HCC	1	16	0	0	0	0	0	2	1	0	35
RK087	56-60	HCV	2	1	0	HCC	2	20	0	0	0	0	3	3	1	0	47
RK088	61-65	HCV	3	0	0	HCC	2	150	1	1	1	1	3	2	1	0	37
RK089	66-70	NBNC	4	0	0	HCC	2	52	1	0	0	0	2	0	1	0	45
RK090	81-85	HCV	1	0	0	HCC	2	11	0	0	0	0	2	1	0	0	44
RK091	76-80	NBNC	3	0	0	HCC	2	24	0	1	0	3	2	3	1	0	8
RK092	56-60	HBV	1	0	0	HCC	2	15	0	1	0	0	4	2	1	0	40
RK093	51-55	HBV	3	0	0	HCC	2	25	0	0	0	0	4	2	1	0	36
RK098	66-70	HBV	3	0	0	HCC	3	150	2	2	0	0	1	0	0	1	9
RK106	41-45	HBV	2	0	0	HCC	1	26	0	0	0	0	2	1	0	0	34
RK107	56-60	HBV	2	0	0	HCC	2	26	0	0	0	0	4	0	0	0	34
RK108	71-75	HCV	1	0	0	HCC/ICC	2	12	0	0	0	0	2	2	1	0	33
RK109	81-85	HCV	2	0	0	ICC	NA	16	0	1	0	0	1	0	0	0	31
RK112	81-85	HBV	3	0	0	HCC/ICC	2	25	0	1	0	0	1	2	0	0	30
RK122	71-75	NBNC	3	0	0	HCC	2	80	0	0	0	0	1	0	0	0	33
RK123	71-75	NBNC	2	0	0	HCC	2	37	0	0	0	0	2	0	0	0	4
RK137	71-75	HCV	3	0	0	ICC	NA	24	0	0	0	1	3	1	0	0	31
RK138	71-75	NBNC	2	0	0	ICC	NA	120	1	1	0	1	0	NA	0	1	8
RK139	71-75	NBNC	2	0	0	HCC	2	28	0	0	0	0	2	2	1	0	30
RK142	56-60	NBNC	1	0	0	ICC	NA	15	0	0	0	1	3	3	1	0	21
RK144	76-80	NBNC	3	0	0	HCC	2	33	0	0	0	0	4	1	0	0	30
RK146	56-60	HBV	2	0	0	ICC	NA	23	1	0	0	0	3	3	1	0	30
RK148	81-85	NBNC	3	0	0	HCC	2~3	70	1	1	0	0	1	NA	NA	0	24
RK154	71-75	NBNC	2	0	0	HCC	2	15	0	0	0	0	2	0	1	0	28
RK159	61-65	HBV	3	0	0	HCC	3	36	1	0	0	0	2	3	1	0	11
RK165	71-75	NBNC	3	0	0	HCC	2	105	0	0	0	0	2	2	1	0	33
RK166	66-70	HBV	3	0	0	HCC/ICC	2	25	0	0	0	1	4	1	1	1	9
RK179	61-65	NBNC	3	0	0	HCC	2~3	23	1	0	0	0	1	2	1	0	25
RK184	61-65	NBNC	3	0	0	HCC/ICC	2	110	3	0	0	0	1	3	1	0	20
RK186	56-60	HBV	2	0	0	HCC	2	25	0	0	0	0	3	2	0	1	23
RK191	61-65	HCV	2	0	0	HCC	2~3	16	0	0	0	0	4	1	0	0	19
RK194	66-70	NBNC	3	0	0	ICC	NA	35	1	0	0	1	0	3	0	0	43
RK195	71-75	NBNC	1	0	0	HCC	3	13	0	0	0	0	1	1	1	0	20
RK197	81-85	NBNC	2	0	0	HCC	2	65	0	0	0	0	2	0	0	1	13
RK198	71-75	HCV	2	0	0	HCC	2~3	43	0	0	0	0	4	0	1	0	5
RK200	71-75	NBNC	3	0	0	HCC	2	25	0	0	0	0	4	2	1	0	21
RK204	81-85	HCV	1	0	0	ICC	NA	12	0	0	0	0	4	0	1	0	25
RK208	56-60	NBNC	3	0	0	ICC	NA	60	0	0	0	1	2	3	0	0	17
RK217	71-75	NBNC	3	0	0	HCC	1	45	0	0	0	0	4	2	0	0	24
RK220	51-55	NBNC	2	0	0	HCC	1	30	0	0	0	0	4	3	0	0	29
RK225	66-70	NBNC	4	0	0	HCC	2	25	2	0	0	0	4	3	1	1	22
RK226	56-60	HBV	3	0	0	ICC	NA	45	1	1	0	0	2	0	0	0	16
RK227	61-65	NBNC	3	0	0	HCC	2	30	1	0	0	0	4	0	0	0	16
RK229	61-65	NBNC	3	0	0	HCC	2	35	0	0	0	0	4	3	1	0	16
RK240	61-65	NBNC	2	0	0	HCC	2~3	10	0	0	0	0	0	1	1	0	17
RK244	81-85	NBNC	2	0	0	HCC	1	22	0	0	0	0	4	3	1	0	24
RK245	71-75	NBNC	2	0	0	HCC	3	30	0	0	0	0	1	2	1	0	23
RK254	66-70	NBNC	4	0	0	HCC	3	65	0	0	0	0	3	3	1	0	18
RK257	66-70	NBNC	2	0	0	HCC	3	40	1	0	0	0	3	3	1	0	19
RK269	71-75	NBNC	1	0	0	ICC	NA	12	0	0	0	0	0	2	1	0	13
RK272	76-80	NBNC	2	0	0	ICC	NA	45	1	1	0	0	0	0	0	0	12
RK275	46-50	HBV	2	0	0	HCC	2~3	25	0	0	0	0	2	1	0	0	16
RK277	76-80	HBV	3	0	0	HCC	2	22	0	0	0	0	3	3	1	0	19
RK278	51-55	HBV	2	0	0	HCC	2	25	0	0	0	0	2	0	0	0	17
RK279	66-70	HCV	3	0	0	ICC	NA	35	1	1	0	1	3	NA	0	0	19
RK280	71-75	NBNC	3	0	0	HCC	2~3	160	0	1	0	1	2	2	1	0	3
RK282	71-75	HCV	2	0	0	HCC	2~3	45	0	0	0	0	2	1	NA	0	18
RK283	51-55	HCV	1	0	0	HCC	2	16	0	0	0	0	4	3	1	0	16
RK284	46-50	HCV	3	0	0	HCC	2	30	1	0	0	0	3	2	1	0	11
RK285	46-50	HCV	2	0	0	HCC	2	27	0	0	0	0	1	0	0	0	11
RK289	71-75	HCV	4	0	0	HCC	2~3	51	1	1	0	0	3	2	1	0	10
RK297_1	71-75	HCV	3	0	0	HCC	2	50	0	0	0	0	1	0	1	0	7
RK298	66-70	HCV	3	0	0	ICC	NA	40	2	0	0	0	1	0	0	0	15
RK303	76-80	NBNC	2	0	0	ICC	NA	20	1	0	0	0	2	0	0	0	10
RK304	71-75	NBNC	3	0	0	HCC	2	45	0	0	0	3	1	3	NA	0	16
RK305	71-75	NBNC	3	0	0	HCC	2	23	0	0	0	0	3	0	0	0	24
RK306	76-80	NBNC	2	0	0	HCC	2~3	70	0	0	0	0	2	2	1	0	18
RK312	66-70	HBV	3	1	0	ICC	NA	48	1	1	0	0	0	3	1	0	10
RK316	51-55	NBNC	3	3	0	ICC	NA	54	1	1	0	1	0	2	1	1	8
RK317	71-75	HBV	3	0	0	ICC	NA	45	3	1	0	0	2	1	1	2	1
RK326	46-50	NBNC	2	0	0	HCC	2	48	0	0	0	0	1	1	0	0	19
RK337	71-75	NBNC	2	0	0	HCC	2	65	0	0	0	0	3	0	0	0	7
RK338_1	76-80	NBNC	2	0	0	HCC	3	38	0	0	0	0	2	0	1	0	6
a: TNM staging in UICC
b: HCC (hepatocullar carcinoma), ICC (intrahepatic cholangiocellular carcinoma), HCC/ICC (combined hepatocellular cholangiocellular carcinoma)
c: Fibrosis in non-cancerous liver tissue is determined according the New Inuyama Classification.
d: 0= no alcohol intake, 1=social drinker, 2: ~60g every day, 3: 60g and more every day
e: 0= alive, 1= death from liver cancer, 2= surgery-related death, 3= death from other diseases

## Sheet: Table S2
Table S2. SNV numbers in different sequence datasets on 110-Liver cohort.
ID	WGS				Exome-subset				AluScan-subset
	SNV	GOH	LOH	LOH%	SNV	GOH	LOH	LOH%	SNV	GOH	LOH	LOH%
RK001	43493	13685	29788	68.4892	625	185	440	70.4	1181	217	964	81.6257
RK004	14504	13117	1380	9.51462	197	177	20	10.1523	293	247	46	15.6997
RK010	4653	4047	606	13.0239	65	58	7	10.7692	105	86	19	18.0952
RK014	3301	2086	1215	36.807	63	35	28	44.4444	108	56	52	48.1481
RK015	12644	11183	1459	11.5391	159	139	20	12.5786	275	204	71	25.8182
RK016	5956	5322	634	10.6447	69	58	11	15.942	138	120	18	13.0435
RK018	1122	623	498	44.385	31	17	14	45.1613	43	26	16	37.2093
RK019	30014	14592	15383	51.2527	390	167	223	57.1795	752	254	496	65.9574
RK021	29386	14884	14487	49.299	373	178	195	52.2788	682	231	451	66.129
RK022	23613	10677	12926	54.741	350	162	188	53.7143	615	200	415	67.4797
RK024	16623	4202	12417	74.6977	220	44	176	80	399	83	316	79.198
RK025	3891	3234	655	16.8337	77	57	20	25.974	76	64	12	15.7895
RK035	34641	21139	13484	38.925	431	260	171	39.6752	690	332	358	51.8841
RK044	30986	8153	22832	73.6849	393	87	306	77.8626	869	136	733	84.3498
RK051	14333	9556	4775	33.3147	217	142	75	34.5622	308	182	126	40.9091
RK052	34039	12377	21487	63.1247	509	213	296	58.1532	930	241	689	74.086
RK057	5472	4463	1009	18.4393	78	59	19	24.359	125	84	41	32.8
RK059	22557	13420	9117	40.4176	307	184	123	40.0651	506	218	288	56.917
RK061	36183	12048	24097	66.5976	481	177	304	63.2017	905	222	683	75.4696
RK063	2210	1653	555	25.1131	33	25	8	24.2424	71	54	16	22.5352
RK064	10153	8492	1657	16.3203	165	108	57	34.5455	172	132	40	23.2558
RK065	16896	10231	6662	39.4295	218	145	73	33.4862	427	180	247	57.8454
RK066	38157	7270	30881	80.9314	435	104	330	75.8621	845	146	698	82.6036
RK067	4108	3198	910	22.1519	62	36	26	41.9355	107	75	32	29.9065
RK069	36725	5610	31106	84.6998	638	86	552	86.5204	1084	86	998	92.0664
RK070	12875	9641	3234	25.1184	177	109	68	38.4181	328	158	170	51.8293
RK071	20274	4401	15868	78.2677	327	89	238	72.7829	594	95	499	84.0067
RK073	1064	605	459	43.1391	17	5	12	70.5882	29	19	10	34.4828
RK074	115893	20709	94503	81.5433	1141	258	878	76.95	2249	368	1876	83.4149
RK075	2558	1813	745	29.1243	60	41	19	31.6667	64	47	17	26.5625
RK076	33371	8308	25017	74.9663	583	113	469	80.446	949	148	801	84.4046
RK077	57568	13233	44161	76.711	621	198	423	68.1159	946	246	700	73.9958
RK079	25109	10809	14297	56.9397	402	110	292	72.6368	664	174	490	73.7952
RK080	34582	12423	22132	63.9986	437	178	259	59.2677	708	235	473	66.8079
RK081	9181	7381	1797	19.573	140	91	49	35	201	131	70	34.8259
RK083	3991	3182	808	20.2456	69	46	23	33.3333	70	53	17	24.2857
RK084	3805	2969	835	21.9448	61	49	12	19.6721	101	62	39	38.6139
RK086	70968	14303	56522	79.6443	801	216	583	72.784	1444	273	1169	80.9557
RK087	1237	827	410	33.1447	23	13	10	43.4783	21	14	7	33.3333
RK088	49687	9372	40262	81.0313	719	109	609	84.701	1534	165	1367	89.1134
RK089	12527	7435	5091	40.6402	188	97	91	48.4043	270	127	143	52.963
RK090	7775	5432	2343	30.135	132	83	49	37.1212	208	100	108	51.9231
RK091	39481	4506	34961	88.5515	670	97	573	85.5224	1310	107	1203	91.8321
RK092	7682	5564	2118	27.5709	106	68	38	35.8491	179	89	90	50.2793
RK093	1005	588	415	41.2935	15	6	9	60	25	19	6	24
RK098	7026	4040	2983	42.4566	183	82	101	55.1913	179	83	96	53.6313
RK106	3384	2870	513	15.1596	47	43	4	8.51064	57	54	3	5.26316
RK107	35428	9649	25778	72.7617	511	136	375	73.3855	879	164	715	81.3424
RK108	2317	1518	799	34.4842	41	24	17	41.4634	59	36	23	38.9831
RK109	1940	1326	614	31.6495	41	28	13	31.7073	35	23	12	34.2857
RK112	1588	752	835	52.5819	34	15	19	55.8824	48	19	29	60.4167
RK122	104283	8915	95280	91.3668	1446	133	1312	90.7331	2627	148	2476	94.252
RK123	11151	5840	5310	47.619	167	66	101	60.479	341	115	226	66.2757
RK137	4193	3460	732	17.4577	72	57	15	20.8333	95	66	29	30.5263
RK138	4065	2591	1474	36.2608	111	62	49	44.1441	120	77	43	35.8333
RK139	1658	846	812	48.9747	23	8	15	65.2174	53	26	27	50.9434
RK142	842	445	396	47.0309	15	5	10	66.6667	17	8	9	52.9412
RK144	4152	3308	844	20.3276	63	36	27	42.8571	109	81	28	25.6881
RK146	2218	1309	909	40.9829	220	183	37	16.8182	45	25	20	44.4444
RK148	11713	7074	4609	39.3494	213	138	75	35.2113	278	137	141	50.7194
RK154	2877	2133	741	25.756	62	39	23	37.0968	60	41	19	31.6667
RK159	54863	14193	40481	73.7856	787	203	584	74.2058	1303	237	1065	81.7345
RK165	9749	8745	999	10.2472	149	124	25	16.7785	202	174	28	13.8614
RK166	7332	2413	4918	67.0758	97	39	58	59.7938	163	51	112	68.7117
RK179	1396	666	730	52.2923	35	12	23	65.7143	37	11	26	70.2703
RK184	5133	3965	1168	22.7547	87	57	30	34.4828	133	95	38	28.5714
RK186	27400	7570	19830	72.3723	464	124	340	73.2759	848	129	719	84.7877
RK191	2125	1422	703	33.0824	38	24	14	36.8421	52	32	20	38.4615
RK194	3830	2382	1448	37.8068	88	60	28	31.8182	98	54	44	44.898
RK195	22407	9585	12806	57.1518	359	123	236	65.7382	685	162	523	76.3504
RK197	63469	8322	55121	86.8471	897	133	761	84.8384	1766	179	1585	89.7508
RK198	2139	1321	818	38.2422	44	21	23	52.2727	51	29	22	43.1373
RK200	19301	15712	3581	18.5534	221	191	30	13.5747	398	273	125	31.407
RK204	1885	847	1038	55.0663	38	18	20	52.6316	55	28	27	49.0909
RK208	2397	1606	790	32.9579	58	36	22	37.931	50	41	9	18
RK217	6776	4043	2732	40.3188	120	65	55	45.8333	152	64	88	57.8947
RK220	8432	6689	1743	20.6713	134	95	39	29.1045	165	108	57	34.5455
RK225	47590	15094	32441	68.1677	769	211	558	72.5618	1513	255	1257	83.08
RK226	1291	728	563	43.6096	26	15	11	42.3077	30	20	10	33.3333
RK227	12126	7706	4400	36.2857	136	85	51	37.5	222	139	83	37.3874
RK229	2113	1383	730	34.548	40	26	14	35	51	20	31	60.7843
RK240	1369	760	609	44.485	29	17	12	41.3793	38	24	14	36.8421
RK244	33761	19514	14166	41.9597	526	300	226	42.9658	776	312	464	59.7938
RK245	3672	3035	637	17.3475	70	58	12	17.1429	60	47	13	21.6667
RK254	10500	7379	3119	29.7048	175	122	53	30.2857	212	120	92	43.3962
RK257	3031	2092	939	30.9799	73	39	34	46.5753	91	47	44	48.3516
RK269	1029	575	453	44.0233	22	4	18	81.8182	26	18	8	30.7692
RK272	20164	3019	17145	85.0278	335	43	292	87.1642	598	67	531	88.796
RK275	9902	4460	5441	54.9485	187	75	112	59.893	204	77	127	62.2549
RK277	1626	1156	470	28.9053	25	14	11	44	39	23	16	41.0256
RK278	2470	1775	695	28.1377	48	31	17	35.4167	60	41	19	31.6667
RK279	735	522	212	28.8435	17	8	9	52.9412	16	12	4	25
RK280	126965	10275	116399	91.678	1418	187	1230	86.7419	2952	195	2756	93.3604
RK282	22266	11753	10435	46.8652	415	170	245	59.0361	622	184	438	70.418
RK283	1686	998	686	40.688	31	19	12	38.7097	35	21	14	40
RK284	17587	5075	12508	71.1207	191	70	120	62.8272	265	91	174	65.6604
RK285	24521	6572	17938	73.1536	386	121	265	68.6528	518	94	424	81.8533
RK289	80596	14613	65660	81.4681	1323	210	1111	83.9758	3005	242	2760	91.8469
RK297	1520	831	689	45.3289	26	13	13	50	36	18	18	50
RK298	2688	2131	556	20.6845	66	46	20	30.303	68	49	19	27.9412
RK303	902	485	417	46.2306	13	5	8	61.5385	18	9	9	50
RK304	1268	762	504	39.7476	29	17	11	37.931	43	27	16	37.2093
RK305	8010	6274	1734	21.6479	147	104	43	29.2517	178	122	56	31.4607
RK306	52002	14507	37453	72.0222	713	219	494	69.2847	1302	262	1040	79.8771
RK312	12233	3660	8571	70.0646	181	50	131	72.3757	273	84	189	69.2308
RK316	1418	975	443	31.2412	21	17	4	19.0476	27	19	8	29.6296
RK317	1046	563	483	46.1759	16	6	10	62.5	19	15	4	21.0526
RK326	1813	1248	564	31.1087	27	16	11	40.7407	31	25	6	19.3548
RK337	6710	6138	565	8.42027	98	91	6	6.12245	133	118	15	11.2782
RK338	36481	12924	23406	64.1594	403	147	255	63.2754	760	205	555	73.0263

## Sheet: Table S3
Table S3. Survival analysis of clinical and genomic factors for patients in different cohorts of liver cancers.
Factor		110-Liver Cancer					85-HCC					25-ICCG
		Kaplan-Meier analysis		Cox regression			Kaplan-Meier analysis		Cox regression			Kaplan-Meier analysis			Cox regression
		p-value a		exp(coef) b	p-value c		p-value		exp(coef)	p-value		p-value			exp(coef)	p-value
Age		2.41E-1 (>66)		1	0.922		1.08E-1 (>68)		1.02	0.528		2.34E-1 (>75)			0.936	0.335
Gender		1.44E-2 (F)		1.01	0.0223		5.62E-2 (F)		1.01	0.071		7.48E-2 (F)			1.02	0.115
Virus infection		3.07E-1 (HBV)		1.01	0.64		3.38E-1 (HBV)		1.01	0.425		3.72E-1 (HCV&HBV)			0.991	0.676
Tumor grade		6.83E-1 (>2)		1.01	0.501		9.90E-1 (>2)		1	0.825		3.44E-1 (>1)			1.03	0.393
Histological type		4.82E-1 (ICCG)		1.01	0.504		NA		NA	NA		NA			NA	NA
Edmondson grade		5.81E-1 (≥2)		1.01	0.666		2.40E-1 (≥2)		1.01	0.639		NA			NA	NA
Portal vein invasion		1.06E-1 (>0)		1.03	0.0423		1.78E-1 (>0)		1.05	0.014		5.73E-1 (>0)			1	0.945
Hepatic vein invasion		1.35E-1 (>0)		1.05	0.0397		4.17E-1 (>0)		1.04	0.102		2.83E-1 (>0)			1.05	0.304
Bile duct invasion		7.00E-2 (>0)		1.02	0.216		NA		NA	NA		1.14E-2 (>0)			2.44	0.999
Liver fibrosis		1.44E-1 (<1)		0.996	0.666		7.67E-1 (>3)		1	0.966		1.32E-1 (<1)			0.991	0.592
Alcohol intake		3.19E-1 (≤0)		0.995	0.52		9.93E-2 (≤0)		0.993	0.447		2.58E-1 (>0)			1	0.889
Smoking		4.99E-1 (≤0)		0.996	0.5		2.46E-1 (≤0)		0.992	0.257		4.06E-1 (≤0)			1.01	0.429
Tumor size (mm)		5.88E-2 (>54)		1.05	0.0396		2.55E-1 (>58)		1.04	0.225		3.34E-2 (>48)			1.09	0.0674
SNV load (’000s)		4.22E-4 (>36725)		1	0.0162		6.76E-5 (>36725)		1	0.00448		2.30E-1 (>3830)			1	0.822
LOH%		2.12E-3 (>66.6)		1.03	0.0372		1.86E-3 (>66.6)		1.04	0.0271		3.44E-1 (>28.8)			1	0.918
Signature α%		4.61E-5 (>58.2)		1.05	0.00801		6.57E-4 (>58.6)		1.05	0.0212		3.44E-1 (>13.6)			1	0.977
a: The p-values was from Kaplan-Meier analysis as described in Methods, expressed in italic if p < 0.05 and bold if p < 0.01; high-risk conditions expressed in parentheses.
b: Exponent of Cox coefficient (hazard ratio).
c: The p-value was from Cox regression analysis as described in Methods, expressed in italic if p < 0.05 and bold if p < 0.01; high-risk conditions expressed in parentheses.

## Sheet: Table S4
Table S4. Clinical and pathological information on 15 Chinese HCC patients.
ID	Age	Virus infection	T	N	M
LC03	61-65	HBV-	1	0	0
LC04	46-50	HBV+	4	0	0
LC05	41-45	HBV-	1	0	0
LC06	46-50	HBV-	3	0	0
LC08	61-65	HBV+	1	0	0
LC09	46-50	HBV-	4	0	0
LC10	66-70	HBV-	2	0	0
LC101	46-50	HBV+	NA	NA	NA
LC104	41-45	HBV+	3	0	0
LC106	46-50	HBV+	1	0	0
LC107	56-60	HBV+	1	0	0
LC108	71-75	HBV+	2	0	0
LC11	36-40	HBV+	2	0	0
LC12	51-55	HBV+	1	0	0
LC6954	46-50	HBV+	3	0	0

## Sheet: Table S5
Table S5. Association between characteristics of somatic variations and clinical features in different cohorts of liver cancers.
Cohort	Factor 1 (Clinical Features)a	Factor 2 (Characteristics of Somatic Variations)b	Cutpointc	No. of Cases in Subgroupsd	Odds Ratioe	95% CIf	p-valueg
110-Liver	Portal vein invasion	WGS SNV load	36725	70, 26, 9, 5	1.49	0.358, 5.519	0.532
		WGS LOH%	66.6	63, 21, 16, 10	1.864	0.651, 5.193	0.215
		WGS signature α%	58.1	65, 21, 14, 10	2.193	0.753, 6.268	0.124
		Exome-subset SNV load	621	72, 25, 7, 6	2.446	0.616, 9.433	0.186
		Exome-subset LOH%	69.3	65, 21, 14, 10	2.193	0.753, 6.268	0.124
		Exome-subset signature α%	45.5	31, 8, 48, 23	1.847	0.688, 5.401	0.268
		AluScan-subset SNV load	1084	72, 26, 7, 5	1.965	0.450, 7.937	0.313
		AluScan-subset LOH%	81.3	69, 23, 10, 8	2.379	0.723, 7.648	0.149
		AluScan-subset signature α%	65.9	61, 19, 18, 12	2.124	0.785, 5.691	0.102
	Hepatic vein invasion	WGS SNV load	36725	78, 18, 9, 5	2.385	0.559, 9.135	0.165
		WGS LOH%	66.6	70, 14, 17, 9	2.62	0.851, 7.861	0.058
		WGS signature α%	58.1	73, 13, 14, 10	3.948	1.283, 12.165	0.009
		Exome-subset SNV load	621	80, 17, 7, 6	3.967	0.972, 15.851	0.028
		Exome-subset LOH%	69.3	73, 13, 14, 10	3.948	1.283, 12.165	0.009
		Exome-subset signature α%	45.5	34, 5, 53, 18	2.293	0.730, 8.654	0.147
		AluScan-subset SNV load	1084	80, 18, 7, 5	3.133	0.701, 13.058	0.124
		AluScan-subset LOH%	81.3	76, 16, 11, 7	2.986	0.846, 10.071	0.056
		AluScan-subset signature α%	65.9	68, 12, 19, 11	3.24	1.107, 9.529	0.018
85-HCC	Portal vein invasion	WGS SNV load	36725	59, 12, 9, 5	2.693	0.600, 11.042	0.143
		WGS LOH%	66.6	53, 10, 15, 7	2.444	0.669, 8.626	0.128
		WGS signature α%	58.6	55, 11, 13, 6	2.282	0.582, 8.364	0.194
		Exome-subset SNV load	621	61, 12, 7, 5	3.561	0.759, 15.788	0.058
		Exome-subset LOH%	69.3	56, 10, 12, 7	3.212	0.857, 11.775	0.052
		Exome-subset signature α%	46.1	26, 4, 42, 13	1.997	0.539, 9.313	0.395
		AluScan-subset SNV load	1084	54, 11, 14, 6	2.083	0.536, 7.542	0.214
		AluScan-subset LOH%	81.3	58, 11, 10, 6	3.112	0.766, 12.030	0.079
		AluScan-subset signature α%	66.6	52, 10, 16, 7	2.251	0.620, 7.874	0.22
	Hepatic vein invasion	WGS SNV load	36725	63, 8, 9, 5	4.272	0.898, 19.199	0.035
		WGS LOH%	66.6	56, 7, 16, 6	2.954	0.712, 12.003	0.089
		WGS signature α%	58.6	59, 7, 13, 6	3.812	0.900, 15.927	0.063
		Exome-subset SNV load	621	65, 8, 7, 5	5.629	1.134, 27.130	0.017
		Exome-subset LOH%	69.3	60, 6, 12, 7	5.672	1.369, 24.651	0.007
		Exome-subset signature α%	46.1	26, 4, 46, 9	1.268	0.315, 6.200	1
		AluScan-subset SNV load	1084	57, 8, 15, 5	2.347	0.525, 9.625	0.175
		AluScan-subset LOH%	81.3	61, 8, 11, 5	3.402	0.736, 14.658	0.063
		AluScan-subset signature α%	66.6	55, 7, 17, 6	2.735	0.663, 11.038	0.104
25-ICCG	Portal vein invasion	WGS SNV load	3830	8, 9, 3, 5	1.458	0.201, 12.546	1
		WGS LOH%	28.8	2, 4, 9, 10	0.569	0.042, 5.154	0.661
		WGS signature α%	13.6	2, 4, 9, 10	0.569	0.042, 5.154	0.661
		Exome-subset SNV load	88	10, 9, 1, 5	5.213	0.454, 287.980	0.18
		Exome-subset LOH%	19	0, 2, 11, 12	0	0.000, 6.754	0.487
		Exome-subset signature α%	30.6	7, 7, 4, 7	1.711	0.270, 12.052	0.689
		AluScan-subset SNV load	107	10, 9, 1, 5	5.213	0.454, 287.980	0.18
		AluScan-subset LOH%	28.6	1, 4, 10, 10	0.263	0.005, 3.308	0.341
		AluScan-subset signature α%	18.6	5, 4, 6, 10	2.021	0.297, 14.999	0.434
	Hepatic vein invasion	WGS SNV load	3830	11, 6, 4, 4	1.788	0.238, 13.848	0.667
		WGS LOH%	28.8	5, 1, 10, 9	4.261	0.369, 235.703	0.345
		WGS signature α%	13.6	3, 3, 12, 7	0.596	0.061, 5.735	0.653
		Exome-subset SNV load	88	13, 6, 2, 4	4.063	0.440, 56.960	0.175
		Exome-subset LOH%	19	1, 1, 14, 9	0.655	0.008, 55.987	1
		Exome-subset signature α%	30.6	10, 4, 5, 6	2.863	0.437, 21.615	0.241
		AluScan-subset SNV load	107	13, 6, 2, 4	4.063	0.440, 56.960	0.175
		AluScan-subset LOH%	28.6	3, 2, 12, 8	1	0.091, 14.533	1
		AluScan-subset signature α%	18.6	8, 1, 7, 9	9.384	0.895, 504.290	0.04
a: Patients were separated into two groups based on presence of portal vein invasion and hepatic vein invasion respectively.
b: Samples were divided into two groups according to the cutpoint in the factor 2.
c: The cutpoint was defined by the surv-cutpoint function of the survminer R-package.
d: List of subgroups based on two factors. The first subgroup was negative in Factor 1 and Factor 2 less than the cutpoint. The second subgroup was positive in Factor 1 and Factor 2 less than the cutpoint. The third subgroup was positive in Factor 1 and Factor 2 greater than the cutpoint. The firth subgroup was positive in Factor 1 and Factor 2 greater than the cutpoint.
e: Estimate of the odds ratio (OR) corresponding to factor 1 and factor 2 in Fisher's exact test for count data.
f: Lower and upper limits of 95% confidence intervals.
g: The p-value of Fisher's exact test for count data, expressed in italic if p < 0.05 and bold if p < 0.01.

## Sheet: Table S6
Table S6. Experimental AluScan analysis of 15 Chinese HCC patients.
ID	Region(bp)a	SNVb	GOHb	LOHb	LOH%b	Recurrent CNVb
LC03	19477931	2723	293	2402	88.2115	170
LC04	6697161	5309	946	4265	80.3353	125
LC05	12823416	669	242	412	61.5845	155
LC06	11348750	478	192	281	58.7866	123
LC08	19549141	1789	596	1181	66.0145	172
LC09	8551119	1145	534	602	52.5764	166
LC10	5298036	1419	625	786	55.3911	154
LC101	18939696	4417	3190	1145	25.9226	36
LC104	14942131	2499	497	1990	79.6319	121
LC106	16961169	3994	2538	1403	35.1277	87
LC107	17057644	1338	567	757	56.577	97
LC108	17535720	3280	2425	816	24.878	102
LC11	14100545	2008	318	1657	82.5199	154
LC12	11884944	1133	310	820	72.3742	94
LC6954	11627099	1953	1035	910	46.595	28
a: Sequence region covered with read depth of ≥ 8
b: Number of genomic features
