# Supplementary material for: Genomic subtyping of liver cancers with prognostic application
Source: BMC Cancer. 2020 Jan 31;20:84. doi: 10.1186/s12885-020-6546-8 (PMC6995214; doi:10.1186/s12885-020-6546-8)
Supplement: Supplementary file 3 — Additional file 3. Supplementary Data S1. Exome-subset regions in BED format. [file 12885_2020_6546_MOESM3_ESM.txt]

chr1	69090	70008
chr1	661139	665184
chr1	761586	762902
chr1	763063	763155
chr1	783033	783186
chr1	787306	787490
chr1	788050	788146
chr1	788770	788902
chr1	788956	789740
chr1	803452	804055
chr1	809491	810535
chr1	812125	812182
chr1	852952	853100
chr1	853401	853555
chr1	854204	854295
chr1	854714	854817
chr1	861120	861180
chr1	861301	861393
chr1	865534	865716
chr1	866418	866469
chr1	871151	871276
chr1	874419	874509
chr1	874654	874840
chr1	876523	876686
chr1	877515	877631
chr1	877789	877868
chr1	877938	878438
chr1	878632	878757
chr1	879077	879188
chr1	879287	879583
chr1	879961	880180
chr1	880897	881033
chr1	881552	881666
chr1	881781	881925
chr1	883510	883612
chr1	883869	883983
chr1	886506	886618
chr1	887379	887519
chr1	887791	887980
chr1	888554	888668
chr1	889161	889272
chr1	889383	889462
chr1	891302	891393
chr1	891474	891595
chr1	892273	892405
chr1	892478	892653
chr1	894308	894461
chr1	894594	894679
chr1	895966	896180
chr1	896672	896932
chr1	897008	897130
chr1	897205	897427
chr1	897734	897851
chr1	898083	898297
chr1	898488	898633
chr1	898716	898884
chr1	899299	899388
chr1	899486	899560
chr1	899728	899910
chr1	900342	901095
chr1	901876	901994
chr1	902083	902183
chr1	905656	905803
chr1	905900	905981
chr1	906065	906138
chr1	906258	906386
chr1	906456	906588
chr1	906703	906784
chr1	907454	907530
chr1	907667	907804
chr1	908240	908390
chr1	908565	908706
chr1	908879	909020
chr1	909212	909431
chr1	909695	909744
chr1	909821	910482
chr1	910578	911649
chr1	911878	912004
chr1	914260	916037
chr1	916516	916553
chr1	917444	917473
chr1	934341	934812
chr1	934905	934993
chr1	935071	935167
chr1	935245	935552
chr1	948846	948956
chr1	949363	949915
chr1	955502	955753
chr1	957580	957842
chr1	970656	970704
chr1	976044	976260
chr1	976552	976777
chr1	976857	977082
chr1	977335	977542
chr1	978618	978837
chr1	978917	979112
chr1	979202	979403
chr1	979488	979637
chr1	979713	979819
chr1	980540	980657
chr1	980738	980903
chr1	981112	981256
chr1	981343	981468
chr1	981539	981645
chr1	981776	982115
chr1	982199	982337
chr1	982706	982834
chr1	982952	983067
chr1	983155	983275
chr1	983391	983745
chr1	984246	984439
chr1	984615	984831
chr1	984945	985175
chr1	985282	985417
chr1	985612	985709
chr1	985806	985971
chr1	986105	986217
chr1	986632	986749
chr1	986832	987025
chr1	987107	987195
chr1	989132	989357
chr1	989827	989931
chr1	990203	991492
chr1	1017197	1018367
chr1	1019732	1019763
chr1	1019860	1019886
chr1	1021257	1021392
chr1	1022518	1022584
chr1	1022881	1022977
chr1	1025732	1025808
chr1	1026851	1026945
chr1	1027370	1027483
chr1	1102483	1102578
chr1	1103242	1103332
chr1	1104384	1104467
chr1	1109285	1109306
chr1	1109664	1109701
chr1	1109803	1109869
chr1	1114568	1114713
chr1	1115036	1115233
chr1	1115413	1115720
chr1	1115862	1115981
chr1	1116110	1116240
chr1	1117120	1117195
chr1	1117740	1117826
chr1	1118255	1118427
chr1	1119299	1119471
chr1	1120348	1120489
chr1	1131979	1132096
chr1	1132472	1132566
chr1	1132817	1133313
chr1	1138888	1139348
chr1	1139413	1139616
chr1	1139778	1139866
chr1	1140749	1140872
chr1	1141764	1142089
chr1	1146706	1147005
chr1	1147083	1147212
chr1	1147321	1147518
chr1	1148017	1148084
chr1	1148371	1148473
chr1	1149042	1149165
chr1	1149362	1149512
chr1	1152288	1153068
chr1	1153837	1154013
chr1	1154148	1154307
chr1	1158623	1158737
chr1	1159211	1159348
chr1	1163847	1164326
chr1	1167271	1167447
chr1	1167628	1170418
chr1	1177832	1178026
chr1	1178214	1178293
chr1	1178441	1178532
chr1	1178823	1178932
chr1	1179333	1179485
chr1	1179570	1179655
chr1	1179760	1179877
chr1	1181893	1182102
chr1	1189293	1190867
chr1	1191424	1191505
chr1	1192371	1192510
chr1	1192587	1192690
chr1	1193437	1196954
chr1	1198725	1198766
chr1	1203112	1203372
chr1	1209045	1209234
chr1	1219357	1219470
chr1	1220950	1221044
chr1	1221305	1221658
chr1	1222147	1222355
chr1	1222488	1222679
chr1	1222887	1222976
chr1	1223052	1223216
chr1	1223318	1223417
chr1	1225650	1225768
chr1	1225856	1225935
chr1	1226016	1226074
chr1	1226274	1226333
chr1	1226444	1226520
chr1	1226633	1227409
chr1	1227763	1229088
chr1	1229202	1229313
chr1	1229469	1229579
chr1	1229781	1230008
chr1	1230097	1230196
chr1	1230826	1230934
chr1	1231115	1231318
chr1	1231394	1231489
chr1	1231590	1231660
chr1	1231804	1232013
chr1	1233201	1233313
chr1	1233392	1233493
chr1	1233749	1233801
chr1	1233946	1234059
chr1	1234724	1234736
chr1	1235210	1235285
chr1	1235352	1235448
chr1	1235537	1235582
chr1	1235888	1236072
chr1	1237367	1237426
chr1	1238301	1238355
chr1	1238541	1238661
chr1	1239465	1239523
chr1	1243993	1244100
chr1	1244294	1244352
chr1	1244465	1244653
chr1	1244833	1244983
chr1	1245060	1245231
chr1	1246013	1246068
chr1	1246288	1246451
chr1	1246709	1246964
chr1	1247056	1247304
chr1	1247397	1247527
chr1	1247605	1247748
chr1	1247819	1247881
chr1	1247972	1248080
chr1	1248166	1248329
chr1	1248414	1248504
chr1	1248888	1248972
chr1	1249111	1249301
chr1	1249680	1249745
chr1	1250203	1250342
chr1	1250783	1250818
chr1	1250899	1250998
chr1	1254675	1254904
chr1	1255835	1255909
chr1	1256375	1256473
chr1	1259960	1260046
chr1	1260142	1260482
chr1	1262215	1262412
chr1	1262620	1264275
chr1	1266725	1266916
chr1	1267017	1267318
chr1	1267403	1268186
chr1	1268300	1268504
chr1	1268638	1268759
chr1	1268885	1269843
chr1	1270658	1271895
chr1	1273356	1273563
chr1	1273648	1273816
chr1	1273901	1274033
chr1	1274741	1274819
chr1	1274961	1275029
chr1	1275115	1275192
chr1	1275417	1275557
chr1	1275626	1275696
chr1	1275789	1275883
chr1	1277046	1277185
chr1	1277432	1277536
chr1	1277742	1277864
chr1	1278068	1278138
chr1	1284275	1284492
chr1	1288071	1289009
chr1	1289227	1289308
chr1	1289409	1289486
chr1	1289572	1289612
chr1	1289733	1289889
chr1	1290061	1290532
chr1	1290623	1290725
chr1	1290829	1291132
chr1	1292060	1292084
chr1	1293835	1293915
chr1	1309109	1309282
chr1	1309379	1309825
chr1	1310084	1310170
chr1	1310376	1310818
chr1	1321090	1322962
chr1	1323156	1323249
chr1	1323333	1323445
chr1	1325609	1325751
chr1	1325838	1325943
chr1	1326145	1328183
chr1	1328775	1328840
chr1	1330773	1330894
chr1	1333612	1333722
chr1	1333976	1334051
chr1	1334398	1334718
chr1	1334909	1335069
chr1	1335537	1335683
chr1	1335984	1337276
chr1	1337425	1337636
chr1	1341188	1341266
chr1	1342288	1342399
chr1	1342510	1342693
chr1	1353801	1354929
chr1	1356176	1356385
chr1	1356512	1356650
chr1	1361507	1361765
chr1	1362933	1363166
chr1	1370908	1371201
chr1	1372306	1372864
chr1	1374460	1376145
chr1	1385068	1386138
chr1	1387425	1387502
chr1	1387744	1387814
chr1	1389724	1389880
chr1	1390839	1390899
chr1	1391170	1391296
chr1	1391604	1391729
chr1	1392508	1392560
chr1	1394540	1394611
chr1	1396129	1396297
chr1	1397979	1398088
chr1	1403763	1405538
chr1	1412653	1412730
chr1	1414023	1414125
chr1	1414428	1414488
chr1	1416246	1416316
chr1	1417517	1417683
chr1	1417924	1417994
chr1	1420395	1420551
chr1	1421161	1421218
chr1	1421489	1421615
chr1	1421923	1422048
chr1	1423242	1423294
chr1	1424583	1424654
chr1	1425636	1425804
chr1	1425942	1426051
chr1	1430864	1431581
chr1	1451391	1451468
chr1	1452546	1452792
chr1	1453095	1453155
chr1	1454300	1454370
chr1	1455520	1455686
chr1	1455927	1455997
chr1	1458123	1458279
chr1	1458890	1458947
chr1	1459218	1459344
chr1	1459652	1459777
chr1	1460619	1460671
chr1	1461840	1461911
chr1	1463074	1463242
chr1	1464602	1464711
chr1	1469305	1470064
chr1	1470158	1470887
chr1	1470968	1471177
chr1	1475063	1475170
chr1	1477053	1477547
chr1	1479248	1479367
chr1	1480242	1480382
chr1	1500152	1500296
chr1	1509857	1510262
chr1	1550883	1551013
chr1	1551887	1551994
chr1	1558768	1559079
chr1	1559153	1559325
chr1	1560174	1560281
chr1	1560370	1560565
chr1	1560665	1560808
chr1	1560925	1561033
chr1	1562029	1562134
chr1	1562216	1562379
chr1	1562453	1562587
chr1	1562675	1562824
chr1	1563052	1563209
chr1	1563398	1563559
chr1	1563652	1563779
chr1	1563868	1564102
chr1	1564512	1564691
chr1	1564764	1564946
chr1	1565018	1565084
chr1	1565671	1565984
chr1	1567559	1567753
chr1	1571694	1571843
chr1	1572043	1572160
chr1	1572258	1572366
chr1	1572442	1572564
chr1	1572769	1572875
chr1	1573123	1573245
chr1	1573861	1573952
chr1	1575637	1575813
chr1	1576408	1576474
chr1	1577266	1577362
chr1	1592939	1597458
chr1	1599765	1599911
chr1	1601102	1601175
chr1	1601536	1601590
chr1	1602947	1603068
chr1	1606901	1607029
chr1	1607502	1607638
chr1	1607816	1608285
chr1	1623887	1624243
chr1	1632799	1632926
chr1	1633046	1633247
chr1	1634914	1635063
chr1	1635262	1635379
chr1	1635477	1635585
chr1	1635661	1635783
chr1	1635988	1636094
chr1	1636342	1636464
chr1	1638847	1639023
chr1	1639618	1639684
chr1	1640476	1640572
chr1	1650797	1650894
chr1	1654026	1654073
chr1	1655696	1655705
chr1	1663680	1663962
chr1	1666128	1666274
chr1	1669759	1669887
chr1	1670360	1670496
chr1	1670674	1671143
chr1	1677162	1677431
chr1	1682677	1684499
chr1	1685005	1685088
chr1	1685489	1685647
chr1	1685722	1685822
chr1	1685982	1686137
chr1	1686812	1686915
chr1	1687696	1687782
chr1	1687941	1688047
chr1	1688619	1688749
chr1	1693390	1693474
chr1	1696666	1696885
chr1	1716729	1718492
chr1	1718760	1718876
chr1	1720491	1720708
chr1	1721833	1722035
chr1	1724683	1724750
chr1	1735857	1736020
chr1	1737913	1737977
chr1	1747194	1747301
chr1	1749275	1749314
chr1	1756835	1756938
chr1	1770628	1770677
chr1	1846265	1846746
chr1	1847123	1847174
chr1	1847879	1848054
chr1	1848190	1848335
chr1	1848412	1848513
chr1	1848585	1848733
chr1	1849028	1849601
chr1	1849691	1849870
chr1	1850331	1850373
chr1	1850483	1850527
chr1	1884751	1887289
chr1	1888058	1888223
chr1	1890558	1890648
chr1	1891402	1891469
chr1	1895187	1895306
chr1	1896326	1896500
chr1	1897809	1897965
chr1	1900073	1900272
chr1	1902097	1902255
chr1	1903418	1903521
chr1	1904375	1904486
chr1	1905463	1905637
chr1	1916824	1916929
chr1	1918375	1918474
chr1	1919950	1920094
chr1	1920327	1920412
chr1	1922328	1922414
chr1	1935139	1935276
chr1	1956380	1956493
chr1	1956772	1956840
chr1	1956956	1957177
chr1	1959015	1959098
chr1	1959593	1959731
chr1	1960549	1960705
chr1	1960989	1961201
chr1	1961421	1962192
chr1	1981908	1982140
chr1	1986879	1987001
chr1	1987922	1988012
chr1	1990979	1991030
chr1	2005085	2005368
chr1	2036154	2036334
chr1	2066700	2066786
chr1	2075648	2075780
chr1	2077465	2077547
chr1	2080310	2080363
chr1	2082228	2082417
chr1	2087433	2087531
chr1	2100956	2101043
chr1	2103493	2103629
chr1	2103739	2103827
chr1	2105335	2105455
chr1	2106192	2106272
chr1	2106662	2106752
chr1	2116021	2116137
chr1	2116360	2116832
chr1	2120481	2120988
chr1	2121220	2125024
chr1	2125077	2125349
chr1	2125436	2125572
chr1	2160133	2161174
chr1	2234416	2234542
chr1	2234723	2234839
chr1	2235278	2235541
chr1	2235731	2236024
chr1	2237458	2237689
chr1	2238015	2241651
chr1	2252695	2253018
chr1	2255535	2255582
chr1	2267907	2267987
chr1	2268155	2268289
chr1	2281852	2284100
chr1	2288870	2289037
chr1	2290030	2290154
chr1	2303919	2304030
chr1	2305899	2305996
chr1	2316416	2316504
chr1	2317245	2317336
chr1	2318857	2318968
chr1	2319677	2319776
chr1	2321363	2321435
chr1	2322896	2322993
chr1	2323213	2323397
chr1	2327222	2327310
chr1	2328554	2328659
chr1	2330853	2330953
chr1	2332295	2332374
chr1	2333645	2333781
chr1	2334473	2336242
chr1	2336881	2337273
chr1	2337922	2338058
chr1	2338158	2338394
chr1	2339890	2340297
chr1	2341809	2341890
chr1	2343829	2344010
chr1	2407753	2408151
chr1	2409914	2410061
chr1	2411172	2411416
chr1	2411621	2411751
chr1	2415886	2416057
chr1	2418345	2418439
chr1	2418611	2418815
chr1	2419036	2419157
chr1	2420645	2420817
chr1	2421198	2421306
chr1	2422630	2422774
chr1	2426294	2426387
chr1	2426926	2427009
chr1	2428045	2428143
chr1	2428266	2428449
chr1	2428940	2429048
chr1	2429961	2430086
chr1	2430182	2430267
chr1	2430522	2430669
chr1	2431079	2431159
chr1	2433550	2433848
chr1	2435360	2436964
chr1	2439974	2440499
chr1	2441300	2441369
chr1	2441495	2441596
chr1	2442116	2442221
chr1	2442776	2442826
chr1	2443066	2443122
chr1	2444326	2444478
chr1	2445440	2445528
chr1	2445792	2445905
chr1	2447000	2447156
chr1	2449602	2449703
chr1	2449954	2450036
chr1	2450581	2450763
chr1	2451239	2451393
chr1	2451760	2451853
chr1	2452161	2452345
chr1	2452539	2452754
chr1	2453156	2453239
chr1	2457902	2458035
chr1	2460184	2461188
chr1	2461284	2461450
chr1	2482430	2484284
chr1	2487804	2488172
chr1	2489164	2489273
chr1	2489781	2489907
chr1	2491261	2491417
chr1	2492062	2492153
chr1	2493111	2493254
chr1	2494303	2494335
chr1	2494586	2495265
chr1	2518248	2518387
chr1	2518529	2518734
chr1	2519179	2519231
chr1	2519828	2519892
chr1	2519988	2520064
chr1	2520360	2520479
chr1	2520848	2522080
chr1	2522995	2523072
chr1	2523370	2523466
chr1	2524093	2524159
chr1	2524271	2524405
chr1	2525252	2525372
chr1	2525823	2525882
chr1	2526228	2526332
chr1	2526714	2526798
chr1	2527447	2527546
chr1	2527999	2528128
chr1	2529645	2529739
chr1	2530092	2530229
chr1	2535322	2535412
chr1	2535585	2535720
chr1	2536996	2537062
chr1	2537686	2537805
chr1	2538412	2538508
chr1	2540777	2540858
chr1	2541108	2541270
chr1	2542719	2542779
chr1	2543565	2543643
chr1	2560769	2560960
chr1	2564304	2564481
chr1	2938045	2939465
chr1	2976182	2976301
chr1	2976793	2976847
chr1	2977670	2980619
chr1	2980635	2980866
chr1	2983900	2984289
chr1	2985743	2985860
chr1	3102688	3103038
chr1	3160650	3160701
chr1	3301715	3301850
chr1	3313054	3313157
chr1	3319354	3319562
chr1	3321302	3321450
chr1	3322058	3322212
chr1	3327947	3329364
chr1	3331126	3331211
chr1	3334391	3334561
chr1	3335230	3335308
chr1	3342144	3342314
chr1	3342614	3342789
chr1	3347435	3347672
chr1	3348529	3348704
chr1	3350240	3355183
chr1	3371146	3371375
chr1	3379629	3380236
chr1	3382711	3382757
chr1	3383731	3383901
chr1	3385443	3385500
chr1	3385996	3386157
chr1	3389641	3389794
chr1	3389956	3390086
chr1	3391271	3391346
chr1	3392533	3392626
chr1	3394438	3394590
chr1	3394987	3395176
chr1	3396080	3396154
chr1	3396375	3396477
chr1	3397011	3397675
chr1	3404512	3407153
chr1	3407475	3407523
chr1	3409202	3409331
chr1	3410334	3410463
chr1	3410559	3410688
chr1	3410934	3411063
chr1	3411176	3411305
chr1	3412453	3412582
chr1	3413218	3413347
chr1	3413551	3413683
chr1	3413796	3413925
chr1	3414934	3415063
chr1	3415261	3415390
chr1	3415701	3415830
chr1	3416151	3416280
chr1	3416359	3416488
chr1	3417196	3417328
chr1	3417529	3417658
chr1	3417740	3417872
chr1	3418359	3418485
chr1	3421771	3421906
chr1	3421985	3422120
chr1	3422671	3422800
chr1	3424358	3424487
chr1	3425121	3425253
chr1	3425638	3425809
chr1	3426433	3426556
chr1	3427346	3427466
chr1	3428113	3428251
chr1	3428569	3428692
chr1	3431113	3431236
chr1	3431965	3432091
chr1	3440687	3440810
chr1	3477261	3477354
chr1	3496388	3496493
chr1	3511901	3512011
chr1	3519029	3519164
chr1	3527701	3528059
chr1	3541987	3542079
chr1	3542276	3542453
chr1	3544063	3544217
chr1	3544972	3546692
chr1	3547331	3547681
chr1	3548029	3548221
chr1	3548776	3548902
chr1	3551560	3551638
chr1	3551723	3551858
chr1	3552507	3552594
chr1	3553558	3553662
chr1	3555313	3555386
chr1	3563229	3563346
chr1	3563971	3564124
chr1	3566494	3566671
chr1	3569128	3569205
chr1	3598896	3598994
chr1	3599623	3599744
chr1	3607235	3607508
chr1	3624112	3624355
chr1	3638584	3638771
chr1	3639917	3640033
chr1	3643678	3643788
chr1	3644191	3644334
chr1	3644692	3644781
chr1	3645890	3646012
chr1	3646563	3646712
chr1	3647490	3647629
chr1	3648026	3648120
chr1	3649310	3650467
chr1	3652549	3656951
chr1	3659367	3659475
chr1	3659624	3659754
chr1	3662170	3663886
chr1	3668964	3669363
chr1	3670681	3670805
chr1	3672020	3672131
chr1	3673296	3673454
chr1	3677844	3677994
chr1	3679183	3679276
chr1	3679671	3680038
chr1	3680269	3680400
chr1	3683098	3683176
chr1	3683796	3684009
chr1	3686346	3686451
chr1	3687964	3688209
chr1	3689351	3689405
chr1	3689626	3689745
chr1	3691862	3692047
chr1	3692358	3692545
chr1	3696783	3697900
chr1	3698075	3698165
chr1	3699224	3699327
chr1	3700559	3700675
chr1	3701650	3701767
chr1	3703412	3703874
chr1	3712425	3713068
chr1	3728644	3732081
chr1	3732843	3732934
chr1	3739737	3739805
chr1	3739987	3740126
chr1	3742321	3742430
chr1	3742933	3743000
chr1	3743271	3743308
chr1	3745829	3745937
chr1	3746354	3746561
chr1	3747609	3747786
chr1	3750425	3750599
chr1	3751488	3751656
chr1	3753058	3753256
chr1	3753855	3754083
chr1	3755527	3755683
chr1	3756171	3756340
chr1	3761470	3761547
chr1	3761852	3761915
chr1	3764038	3764177
chr1	3765171	3765345
chr1	3768858	3768985
chr1	3773452	3773797
chr1	3773844	3774281
chr1	3775281	3775408
chr1	3782375	3782564
chr1	3784537	3784617
chr1	3786168	3786339
chr1	3789035	3789136
chr1	3800070	3801992
chr1	3805702	3806637
chr1	3807132	3807621
chr1	3809446	3809560
chr1	3816735	3816857
chr1	3816967	3817195
chr1	3820528	3820600
chr1	3830255	3830854
chr1	3830958	3832009
chr1	4472110	4472692
chr1	4475612	4475647
chr1	4476371	4476608
chr1	4482819	4483247
chr1	4715104	4715514
chr1	4771959	4772759
chr1	4829912	4830000
chr1	4832339	4832585
chr1	4834486	4834618
chr1	4837460	4837854
chr1	4842604	4843850
chr1	5922869	5923465
chr1	5923949	5924093
chr1	5924397	5924577
chr1	5925161	5925333
chr1	5926432	5926518
chr1	5927089	5927175
chr1	5927799	5927956
chr1	5933311	5933395
chr1	5934530	5934717
chr1	5934933	5935160
chr1	5937152	5937358
chr1	5940173	5940299
chr1	5947345	5947526
chr1	5950927	5951088
chr1	5964676	5964864
chr1	5965351	5965543
chr1	5965691	5965843
chr1	5967174	5967282
chr1	5969211	5969273
chr1	5987708	5987847
chr1	5993206	5993389
chr1	6007163	6007290
chr1	6008129	6008311
chr1	6012759	6012896
chr1	6021853	6022009
chr1	6027358	6027423
chr1	6029146	6029319
chr1	6038329	6038473
chr1	6046214	6046387
chr1	6052303	6052531
chr1	6086379	6086505
chr1	6100576	6100705
chr1	6101890	6101932
chr1	6132814	6132858
chr1	6133792	6133830
chr1	6142254	6142334
chr1	6145263	6145308
chr1	6147526	6147571
chr1	6149067	6149111
chr1	6150448	6150535
chr1	6154459	6154545
chr1	6155382	6155503
chr1	6155589	6155684
chr1	6156695	6156816
chr1	6157328	6157417
chr1	6158544	6160523
chr1	6161852	6165487
chr1	6166293	6166347
chr1	6166454	6166569
chr1	6166675	6166839
chr1	6169854	6170050
chr1	6170453	6170586
chr1	6171834	6171943
chr1	6172199	6172337
chr1	6172968	6173058
chr1	6181164	6181297
chr1	6181553	6181633
chr1	6184007	6184167
chr1	6184576	6184721
chr1	6185159	6185293
chr1	6185583	6185672
chr1	6185825	6185918
chr1	6186631	6186806
chr1	6188105	6188278
chr1	6188558	6188669
chr1	6188897	6189129
chr1	6190263	6190388
chr1	6191690	6191808
chr1	6194187	6194319
chr1	6194777	6194919
chr1	6195289	6195463
chr1	6196576	6196698
chr1	6196787	6196925
chr1	6202187	6202388
chr1	6202473	6202665
chr1	6203882	6203991
chr1	6204083	6204215
chr1	6206271	6206483
chr1	6206724	6206931
chr1	6208913	6209135
chr1	6209305	6209472
chr1	6211091	6211215
chr1	6212471	6212596
chr1	6215658	6215777
chr1	6228209	6228337
chr1	6240004	6240183
chr1	6245080	6246876
chr1	6252989	6253114
chr1	6257711	6257816
chr1	6259621	6259679
chr1	6266188	6266362
chr1	6266595	6266786
chr1	6267438	6267571
chr1	6268940	6269085
chr1	6269174	6269256
chr1	6269327	6269403
chr1	6269473	6269599
chr1	6269983	6270030
chr1	6270282	6270355
chr1	6270429	6270498
chr1	6270929	6270998
chr1	6271080	6271178
chr1	6271926	6272113
chr1	6272290	6272476
chr1	6272741	6272793
chr1	6273125	6273243
chr1	6278348	6278429
chr1	6279295	6281254
chr1	6281351	6285322
chr1	6291961	6292179
chr1	6293533	6293703
chr1	6294945	6295034
chr1	6304261	6304301
chr1	6304410	6304506
chr1	6304607	6304689
chr1	6305169	6305638
chr1	6308855	6310063
chr1	6310499	6310684
chr1	6311397	6311590
chr1	6313777	6314207
chr1	6314609	6315074
chr1	6324332	6324755
chr1	6341161	6341346
chr1	6354923	6355040
chr1	6378551	6378638
chr1	6387358	6387473
chr1	6393536	6393628
chr1	6399492	6399649
chr1	6409808	6409926
chr1	6418885	6419004
chr1	6420629	6420764
chr1	6445553	6445883
chr1	6453316	6453826
chr1	6475294	6479213
chr1	6479300	6479400
chr1	6479666	6479762
chr1	6479835	6479979
chr1	6484847	6485309
chr1	6488285	6488479
chr1	6500313	6500500
chr1	6500685	6500868
chr1	6500993	6501125
chr1	6504540	6504742
chr1	6508700	6509151
chr1	6511662	6511808
chr1	6511892	6512156
chr1	6517243	6517323
chr1	6517420	6517432
chr1	6520058	6521003
chr1	6521220	6521822
chr1	6522053	6522234
chr1	6522688	6522726
chr1	6522922	6523030
chr1	6523124	6523207
chr1	6524170	6524513
chr1	6524611	6524779
chr1	6525147	6525282
chr1	6525499	6525620
chr1	6526128	6526151
chr1	6526255	6527632
chr1	6527884	6528646
chr1	6529394	6529510
chr1	6529603	6529736
chr1	6530295	6530415
chr1	6530565	6530703
chr1	6530794	6530944
chr1	6531049	6531160
chr1	6531547	6531697
chr1	6531817	6531868
chr1	6532586	6532682
chr1	6533045	6533234
chr1	6533310	6533514
chr1	6534072	6534224
chr1	6534510	6534647
chr1	6535106	6535198
chr1	6535521	6535582
chr1	6535990	6536096
chr1	6537588	6537718
chr1	6545895	6546014
chr1	6550504	6550640
chr1	6551696	6551760
chr1	6556552	6556629
chr1	6579504	6580069
chr1	6585209	6586063
chr1	6586755	6586889
chr1	6589053	6589231
chr1	6592027	6592139
chr1	6592522	6592820
chr1	6593339	6593501
chr1	6601889	6601987
chr1	6604885	6604982
chr1	6605104	6605240
chr1	6609630	6609758
chr1	6610455	6610675
chr1	6614166	6614581
chr1	6615433	6615624
chr1	6630968	6631275
chr1	6634690	6635452
chr1	6636474	6636687
chr1	6637009	6637130
chr1	6638712	6639816
chr1	6640062	6640196
chr1	6640600	6641359
chr1	6642117	6642359
chr1	6645978	6646090
chr1	6646754	6646847
chr1	6647264	6647351
chr1	6647537	6647692
chr1	6648119	6648256
chr1	6648337	6648502
chr1	6648815	6648904
chr1	6648975	6649339
chr1	6650784	6653718
chr1	6655544	6655617
chr1	6659106	6659512
chr1	6661856	6662929
chr1	6673755	6674165
chr1	6676816	6676918
chr1	6679862	6680397
chr1	6681470	6684092
chr1	6685251	6685352
chr1	6688558	6688751
chr1	6690347	6690413
chr1	6692429	6692555
chr1	6694079	6694227
chr1	6695645	6695760
chr1	6696176	6696306
chr1	6697257	6697400
chr1	6697506	6697564
chr1	6698354	6698424
chr1	6699961	6700117
chr1	6704617	6704734
chr1	6705100	6705186
chr1	6705848	6706038
chr1	6711588	6711662
chr1	6712888	6713011
chr1	6713970	6714099
chr1	6727768	6727870
chr1	6738453	6738527
chr1	6740967	6741097
chr1	6761788	6761966
chr1	6885151	6885270
chr1	7151363	7151431
chr1	7309550	7309686
chr1	7527889	7527961
chr1	7700459	7700613
chr1	7721785	7721926
chr1	7723412	7725259
chr1	7730970	7731097
chr1	7737658	7737793
chr1	7792507	7792659
chr1	7796403	7796600
chr1	7796990	7797069
chr1	7797314	7797630
chr1	7798018	7798542
chr1	7804894	7805082
chr1	7805904	7806151
chr1	7807769	7807841
chr1	7811258	7811452
chr1	7812518	7812593
chr1	7815697	7815728
chr1	7826518	7829763
chr1	7831328	7831445
chr1	7833501	7833571
chr1	7837219	7837378
chr1	7838177	7838229
chr1	7839685	7841491
chr1	7844762	7845065
chr1	7845500	7845646
chr1	7846780	7846896
chr1	7848104	7848306
chr1	7854019	7854068
chr1	7858584	7858733
chr1	7861172	7861251
chr1	7863106	7863213
chr1	7863751	7863908
chr1	7868952	7869058
chr1	7869952	7870081
chr1	7870497	7870627
chr1	7879344	7879480
chr1	7880174	7880299
chr1	7880526	7880700
chr1	7886539	7886770
chr1	7887177	7887875
chr1	7889896	7890221
chr1	7895821	7896005
chr1	7897058	7897209
chr1	7902731	7905236
chr1	7907672	7907942
chr1	7909699	7909743
chr1	7910871	7910982
chr1	7912960	7912983
chr1	7913366	7913551
chr1	7979907	7980983
chr1	7993221	7993356
chr1	7995072	7995203
chr1	7997749	7997816
chr1	7998252	7998390
chr1	7998780	7998888
chr1	7999954	8000138
chr1	8000843	8000887
chr1	8021713	8021853
chr1	8022822	8022935
chr1	8025383	8025485
chr1	8029404	8029464
chr1	8030953	8031023
chr1	8037711	8037798
chr1	8044953	8045341
chr1	8071779	8074456
chr1	8075367	8075444
chr1	8075554	8075752
chr1	8086217	8086393
chr1	8384389	8384786
chr1	8385357	8385450
chr1	8385877	8386102
chr1	8390268	8390996
chr1	8395496	8395650
chr1	8397875	8398052
chr1	8399552	8399758
chr1	8403806	8404226
chr1	8412465	8415180
chr1	8415478	8415659
chr1	8416159	8416306
chr1	8418255	8418976
chr1	8419823	8420046
chr1	8420171	8421550
chr1	8421822	8421936
chr1	8422742	8422904
chr1	8424115	8424315
chr1	8424805	8424898
chr1	8425871	8426034
chr1	8482786	8482867
chr1	8483620	8483747
chr1	8525984	8526083
chr1	8555122	8555222
chr1	8557464	8557589
chr1	8568685	8568734
chr1	8601272	8601377
chr1	8616533	8616630
chr1	8617476	8617582
chr1	8674619	8674745
chr1	8684368	8684439
chr1	8716031	8716500
chr1	8852462	8852647
chr1	8877218	8877699
chr1	8921062	8921488
chr1	8922945	8923004
chr1	8923293	8923402
chr1	8923949	8924151
chr1	8925343	8925541
chr1	8926337	8926560
chr1	8927175	8927309
chr1	8928046	8928116
chr1	8930510	8930569
chr1	8931949	8932045
chr1	8934882	8934976
chr1	8938638	8938780
chr1	9005921	9006024
chr1	9009321	9009501
chr1	9017195	9017344
chr1	9018968	9019061
chr1	9022645	9022715
chr1	9027717	9027875
chr1	9030925	9031040
chr1	9034680	9035146
chr1	9063358	9063577
chr1	9064810	9064938
chr1	9067368	9067444
chr1	9070201	9070303
chr1	9073583	9073694
chr1	9074739	9074927
chr1	9075175	9075301
chr1	9078281	9078434
chr1	9079267	9079392
chr1	9082976	9083137
chr1	9085034	9085133
chr1	9086353	9086404
chr1	9097006	9097848
chr1	9097955	9098083
chr1	9098489	9098565
chr1	9098886	9098988
chr1	9099610	9099721
chr1	9099858	9100046
chr1	9100122	9100248
chr1	9101427	9101996
chr1	9107668	9107793
chr1	9117506	9117667
chr1	9118210	9118309
chr1	9129562	9129887
chr1	9145072	9145201
chr1	9164475	9164693
chr1	9165544	9165739
chr1	9171334	9171548
chr1	9188703	9189229
chr1	9211726	9211836
chr1	9294862	9295125
chr1	9304983	9305620
chr1	9307024	9307142
chr1	9322117	9322387
chr1	9323567	9331392
chr1	9415801	9416644
chr1	9427506	9429588
chr1	9599527	9599806
chr1	9613683	9613863
chr1	9627341	9627419
chr1	9630315	9630416
chr1	9633403	9633470
chr1	9640011	9640292
chr1	9642356	9642830
chr1	9648976	9649101
chr1	9655947	9656068
chr1	9656916	9657111
chr1	9658506	9658683
chr1	9661162	9661512
chr1	9662126	9662330
chr1	9667614	9667847
chr1	9670563	9670863
chr1	9671810	9671948
chr1	9673043	9674935
chr1	9711789	9711860
chr1	9712668	9714101
chr1	9714255	9714644
chr1	9751524	9751629
chr1	9770481	9770654
chr1	9775598	9775827
chr1	9775906	9776136
chr1	9776497	9776677
chr1	9777016	9777166
chr1	9777594	9777684
chr1	9778751	9778973
chr1	9779978	9780075
chr1	9780169	9780300
chr1	9780668	9780719
chr1	9780799	9780967
chr1	9781184	9781306
chr1	9781501	9781645
chr1	9781818	9781918
chr1	9782032	9782211
chr1	9782301	9782414
chr1	9782585	9782664
chr1	9783182	9783350
chr1	9784026	9784150
chr1	9784333	9784479
chr1	9784861	9784994
chr1	9786966	9789079
chr1	9789171	9790763
chr1	9791263	9791448
chr1	9791818	9791954
chr1	9793458	9793604
chr1	9794029	9794200
chr1	9795005	9795232
chr1	9795524	9795673
chr1	9795942	9796100
chr1	9797555	9797612
chr1	9801151	9801314
chr1	9803941	9804063
chr1	9804452	9804701
chr1	9809518	9809704
chr1	9809821	9809971
chr1	9811530	9811739
chr1	9815171	9815367
chr1	9816538	9816568
chr1	9833329	9833452
chr1	9883700	9884550
chr1	9908333	9910834
chr1	9931244	9931335
chr1	9932026	9932146
chr1	9937962	9938047
chr1	9943762	9943796
chr1	9989777	9990515
chr1	9991948	9992030
chr1	9992860	9992956
chr1	9994819	9994918
chr1	9995549	9995685
chr1	9996576	9996685
chr1	10002681	10002826
chr1	10003485	10003573
chr1	10032075	10032246
chr1	10035649	10035833
chr1	10041088	10041228
chr1	10042358	10045555
chr1	10057254	10057389
chr1	10067627	10067806
chr1	10068230	10068332
chr1	10075839	10076077
chr1	10093015	10093752
chr1	10132085	10132272
chr1	10155518	10155654
chr1	10161165	10161253
chr1	10163005	10163150
chr1	10165573	10165802
chr1	10166254	10166641
chr1	10177516	10177658
chr1	10179570	10179671
chr1	10182019	10182134
chr1	10186851	10186935
chr1	10189449	10189506
chr1	10190557	10190674
chr1	10190772	10190871
chr1	10192426	10192540
chr1	10195045	10195244
chr1	10197124	10197263
chr1	10204997	10205097
chr1	10207020	10207148
chr1	10209241	10209340
chr1	10211383	10211619
chr1	10218413	10218540
chr1	10228193	10228328
chr1	10231195	10231387
chr1	10238701	10238876
chr1	10239473	10239620
chr1	10239952	10241294
chr1	10270763	10270936
chr1	10292307	10292492
chr1	10316304	10316381
chr1	10318550	10318730
chr1	10321962	10322028
chr1	10327437	10327616
chr1	10328209	10328321
chr1	10331559	10331637
chr1	10332298	10332364
chr1	10335485	10335561
chr1	10336378	10336457
chr1	10338043	10338186
chr1	10342457	10342591
chr1	10351139	10351219
chr1	10352104	10352180
chr1	10355143	10355223
chr1	10355717	10355824
chr1	10356639	10356723
chr1	10356954	10357135
chr1	10357231	10357304
chr1	10363220	10368653
chr1	10380100	10380194
chr1	10381766	10381915
chr1	10383941	10384120
chr1	10384815	10384953
chr1	10386168	10386417
chr1	10394577	10394696
chr1	10396714	10396800
chr1	10397131	10397261
chr1	10397428	10397591
chr1	10399826	10399917
chr1	10402107	10402226
chr1	10403289	10403345
chr1	10405902	10406011
chr1	10407818	10407885
chr1	10408706	10408791
chr1	10412688	10412794
chr1	10420986	10421101
chr1	10421749	10421883
chr1	10423340	10423402
chr1	10425157	10425303
chr1	10425466	10425706
chr1	10428524	10428596
chr1	10431198	10431320
chr1	10434373	10434523
chr1	10434911	10435104
chr1	10435312	10435431
chr1	10436602	10441659
chr1	10459084	10459182
chr1	10459685	10459761
chr1	10460449	10460629
chr1	10463127	10463193
chr1	10464217	10464336
chr1	10468127	10468197
chr1	10471474	10471609
chr1	10473118	10473308
chr1	10477043	10477174
chr1	10477432	10477566
chr1	10478882	10478982
chr1	10479473	10479596
chr1	10479686	10480200
chr1	10490158	10490625
chr1	10490799	10491458
chr1	10493898	10494022
chr1	10494713	10494747
chr1	10500403	10500470
chr1	10502321	10502864
chr1	10509970	10510379
chr1	10520604	10521759
chr1	10523114	10523266
chr1	10523487	10523677
chr1	10527246	10527389
chr1	10529233	10529395
chr1	10532379	10532613
chr1	10535002	10535059
chr1	10555330	10555378
chr1	10596269	10596354
chr1	10659294	10659423
chr1	10678388	10678474
chr1	10683075	10683178
chr1	10684396	10684494
chr1	10687328	10687420
chr1	10689587	10690813
chr1	10696667	10700116
chr1	10702915	10703057
chr1	10703216	10703368
chr1	10704973	10705145
chr1	10706184	10706383
chr1	10707269	10708196
chr1	10709126	10709249
chr1	10709339	10709494
chr1	10710748	10710812
chr1	10710997	10711133
chr1	10713433	10714275
chr1	10714475	10714648
chr1	10715705	10715870
chr1	10716702	10716793
chr1	10718564	10718633
chr1	10719758	10720593
chr1	10725139	10725628
chr1	10753930	10753969
chr1	10765548	10765601
chr1	10820757	10820914
chr1	10856620	10856707
chr1	11006532	11006798
chr1	11007699	11008901
chr1	11009680	11009871
chr1	11014075	11014199
chr1	11015046	11015243
chr1	11017641	11017810
chr1	11018770	11018809
chr1	11024184	11024258
chr1	11072678	11072800
chr1	11073772	11074022
chr1	11076900	11077064
chr1	11078789	11078930
chr1	11080485	11080656
chr1	11082180	11085548
chr1	11086580	11087705
chr1	11090232	11090307
chr1	11090804	11090939
chr1	11094884	11094963
chr1	11097749	11097868
chr1	11102931	11103079
chr1	11103395	11103592
chr1	11104855	11105010
chr1	11105464	11105596
chr1	11106612	11106790
chr1	11106947	11107176
chr1	11107259	11107285
chr1	11114648	11114942
chr1	11115018	11115141
chr1	11115837	11115983
chr1	11116067	11116151
chr1	11116660	11116814
chr1	11118856	11118949
chr1	11119281	11119402
chr1	11126677	11126805
chr1	11128064	11128141
chr1	11128701	11128763
chr1	11129615	11129787
chr1	11130956	11131030
chr1	11132143	11132228
chr1	11133990	11134065
chr1	11134287	11134383
chr1	11136898	11137005
chr1	11137421	11137500
chr1	11137657	11137708
chr1	11139767	11139879
chr1	11140555	11140606
chr1	11140820	11140969
chr1	11141138	11141295
chr1	11142744	11142935
chr1	11147504	11147648
chr1	11147856	11147967
chr1	11148179	11148255
chr1	11150610	11150725
chr1	11151070	11151236
chr1	11151549	11151654
chr1	11155814	11155938
chr1	11158076	11158213
chr1	11159777	11159938
chr1	11166588	11167557
chr1	11168237	11168343
chr1	11169346	11169427
chr1	11169705	11169786
chr1	11172908	11172974
chr1	11174374	11174510
chr1	11174869	11174944
chr1	11175452	11175525
chr1	11177060	11177143
chr1	11181302	11181425
chr1	11182035	11182183
chr1	11184554	11184690
chr1	11186678	11186853
chr1	11187066	11187201
chr1	11187680	11187863
chr1	11188060	11188183
chr1	11188510	11188609
chr1	11188911	11189008
chr1	11189794	11189895
chr1	11193136	11193254
chr1	11194407	11194523
chr1	11199360	11199492
chr1	11199589	11199715
chr1	11204704	11204812
chr1	11205024	11205102
chr1	11206732	11206848
chr1	11210182	11210283
chr1	11217208	11217348
chr1	11227498	11227574
chr1	11249397	11250012
chr1	11252326	11252427
chr1	11253636	11253831
chr1	11254517	11254716
chr1	11254910	11256037
chr1	11259314	11259460
chr1	11259597	11259760
chr1	11264617	11264760
chr1	11269368	11269515
chr1	11270870	11270963
chr1	11272368	11272531
chr1	11272852	11272965
chr1	11273455	11273623
chr1	11276204	11276291
chr1	11288724	11288975
chr1	11290981	11291111
chr1	11291356	11291491
chr1	11292492	11292585
chr1	11293454	11293544
chr1	11294199	11294322
chr1	11297899	11298105
chr1	11298458	11298674
chr1	11300359	11300604
chr1	11301609	11301738
chr1	11303170	11303357
chr1	11307681	11307790
chr1	11307875	11308151
chr1	11313895	11314030
chr1	11316048	11316249
chr1	11316989	11317222
chr1	11318541	11318650
chr1	11319304	11319480
chr1	11322501	11322608
chr1	11333254	11334117
chr1	11345700	11348490
chr1	11539294	11539429
chr1	11561046	11562145
chr1	11562734	11562954
chr1	11574446	11574583
chr1	11575425	11575560
chr1	11576057	11576218
chr1	11577519	11577659
chr1	11579411	11579560
chr1	11579775	11579937
chr1	11580743	11580905
chr1	11585232	11585369
chr1	11586707	11586892
chr1	11589612	11589743
chr1	11589843	11590016
chr1	11590963	11591090
chr1	11591621	11591767
chr1	11594437	11594597
chr1	11595067	11595181
chr1	11595534	11595701
chr1	11596380	11597639
chr1	11708449	11708885
chr1	11709143	11709282
chr1	11709835	11709931
chr1	11710001	11710131
chr1	11710522	11710891
chr1	11714375	11714431
chr1	11714638	11714739
chr1	11715384	11715756
chr1	11715862	11716157
chr1	11718323	11718421
chr1	11718589	11718685
chr1	11718792	11718928
chr1	11721186	11723383
chr1	11724149	11724312
chr1	11728712	11729001
chr1	11731322	11731449
chr1	11731984	11732080
chr1	11733333	11733469
chr1	11733671	11734407
chr1	11734537	11734873
chr1	11735138	11735231
chr1	11735714	11735788
chr1	11736102	11736197
chr1	11736904	11737005
chr1	11737599	11737671
chr1	11740409	11740528
chr1	11740618	11740670
chr1	11741095	11741271
chr1	11751469	11751678
chr1	11766305	11766766
chr1	11769331	11769522
chr1	11771907	11772022
chr1	11772396	11772486
chr1	11775175	11775265
chr1	11779640	11780336
chr1	11796141	11796292
chr1	11805859	11805894
chr1	11806183	11806280
chr1	11807496	11807602
chr1	11808471	11808646
chr1	11810133	11810827
chr1	11845786	11850955
chr1	11851263	11851383
chr1	11852334	11852436
chr1	11853963	11854146
chr1	11854414	11854595
chr1	11854785	11854920
chr1	11855154	11855405
chr1	11856262	11856456
chr1	11860268	11860379
chr1	11861217	11861456
chr1	11862937	11863186
chr1	11865944	11866160
chr1	11866206	11866406
chr1	11867187	11867247
chr1	11875902	11875968
chr1	11876671	11876737
chr1	11879544	11879611
chr1	11882751	11882858
chr1	11883763	11883890
chr1	11884542	11884610
chr1	11886212	11886281
chr1	11887145	11887278
chr1	11888162	11888273
chr1	11888514	11888681
chr1	11889252	11889358
chr1	11893571	11893695
chr1	11893933	11894087
chr1	11894292	11894452
chr1	11894540	11894647
chr1	11896023	11896210
chr1	11897055	11897213
chr1	11897399	11897556
chr1	11898391	11898499
chr1	11898591	11898717
chr1	11900199	11903200
chr1	11905768	11906071
chr1	11907169	11907496
chr1	11907618	11907840
chr1	11917521	11917728
chr1	11918270	11918526
chr1	11918758	11918992
chr1	11980123	11980389
chr1	11982692	11983546
chr1	11985261	11986480
chr1	11994745	11994912
chr1	12008032	12008124
chr1	12009829	12009963
chr1	12010413	12010577
chr1	12012679	12012792
chr1	12014886	12014950
chr1	12016973	12017071
chr1	12017898	12018000
chr1	12018572	12018704
chr1	12020702	12020824
chr1	12023588	12023693
chr1	12024231	12024357
chr1	12024700	12024842
chr1	12025536	12025650
chr1	12026307	12026373
chr1	12027043	12027148
chr1	12030726	12030873
chr1	12032928	12033054
chr1	12034709	12035593
chr1	12040237	12040541
chr1	12042026	12042171
chr1	12049221	12049400
chr1	12052611	12052747
chr1	12056212	12056375
chr1	12057353	12057478
chr1	12058826	12058935
chr1	12059044	12059152
chr1	12061457	12061611
chr1	12061825	12061893
chr1	12062038	12062160
chr1	12064048	12064175
chr1	12064565	12064670
chr1	12064881	12064984
chr1	12065767	12065988
chr1	12066594	12066750
chr1	12067109	12067306
chr1	12069648	12069783
chr1	12071552	12073571
chr1	12079511	12079609
chr1	12081701	12081897
chr1	12082151	12082499
chr1	12082889	12082974
chr1	12089089	12089198
chr1	12089279	12089338
chr1	12089821	12089951
chr1	12090084	12090181
chr1	12091322	12091460
chr1	12091778	12092106
chr1	12123433	12123718
chr1	12144520	12144608
chr1	12157157	12157274
chr1	12164435	12164588
chr1	12169622	12169713
chr1	12170097	12170261
chr1	12171954	12172071
chr1	12175633	12175786
chr1	12183340	12183434
chr1	12183771	12183884
chr1	12185957	12186109
chr1	12186239	12186293
chr1	12195644	12195670
chr1	12198285	12198493
chr1	12202343	12204262
chr1	12227059	12227226
chr1	12248852	12248952
chr1	12251013	12251142
chr1	12251830	12251980
chr1	12252487	12252581
chr1	12252919	12253155
chr1	12254011	12254089
chr1	12254640	12254675
chr1	12262023	12262228
chr1	12266796	12269276
chr1	12294247	12294420
chr1	12302569	12302647
chr1	12304302	12304493
chr1	12304593	12304674
chr1	12309279	12309396
chr1	12313778	12313883
chr1	12316389	12316560
chr1	12317043	12317144
chr1	12317991	12318160
chr1	12320749	12320851
chr1	12321004	12321206
chr1	12321957	12322137
chr1	12326937	12327068
chr1	12327901	12327977
chr1	12328762	12328933
chr1	12331050	12331181
chr1	12333059	12333192
chr1	12335881	12338095
chr1	12339555	12339707
chr1	12342761	12343793
chr1	12348279	12348370
chr1	12351054	12351181
chr1	12353580	12353761
chr1	12359258	12359441
chr1	12364562	12364785
chr1	12368487	12368698
chr1	12371510	12371682
chr1	12371869	12371982
chr1	12374171	12374384
chr1	12378128	12378394
chr1	12379553	12379687
chr1	12381865	12382021
chr1	12382592	12382803
chr1	12383762	12383837
chr1	12387704	12387911
chr1	12389885	12389975
chr1	12393282	12393423
chr1	12395761	12395884
chr1	12398287	12398362
chr1	12401836	12401942
chr1	12402955	12403108
chr1	12405430	12405566
chr1	12406661	12406709
chr1	12408879	12409030
chr1	12409220	12409431
chr1	12414030	12414278
chr1	12415955	12416147
chr1	12416454	12416581
chr1	12418514	12418657
chr1	12422775	12422906
chr1	12423127	12423303
chr1	12428522	12428646
chr1	12429521	12429757
chr1	12433804	12433913
chr1	12438481	12438645
chr1	12439541	12439650
chr1	12443034	12443214
chr1	12445318	12445432
chr1	12446243	12446393
chr1	12460237	12460387
chr1	12461660	12461757
chr1	12463877	12464026
chr1	12475139	12475274
chr1	12476712	12476880
chr1	12516053	12516186
chr1	12520255	12520451
chr1	12557553	12557685
chr1	12566906	12567147
chr1	12568946	12572096
chr1	12627939	12628453
chr1	12632755	12632881
chr1	12638745	12638984
chr1	12639320	12639440
chr1	12640550	12640694
chr1	12677158	12677820
chr1	12704565	12704733
chr1	12711141	12711358
chr1	12721801	12721865
chr1	12725971	12727096
chr1	12776117	12776347
chr1	12779476	12779693
chr1	12780884	12780948
chr1	12785188	12788726
chr1	12806162	12806489
chr1	12815649	12815763
chr1	12819242	12819420
chr1	12820702	12821101
chr1	12834983	12835297
chr1	12835685	12836261
chr1	12837153	12838046
chr1	12851545	12851623
chr1	12853351	12853663
chr1	12854063	12854642
chr1	12855586	12856223
chr1	12884467	12885361
chr1	12887107	12887689
chr1	12888356	12888664
chr1	12891209	12891264
chr1	12907235	12907262
chr1	12908237	12908323
chr1	12908533	12908578
chr1	12916940	12917002
chr1	12918839	12919151
chr1	12919547	12920126
chr1	12921075	12921764
chr1	12939032	12939926
chr1	12941674	12942256
chr1	12942922	12943231
chr1	12945970	12946025
chr1	12952727	12953305
chr1	12954416	12954995
chr1	12955391	12955703
chr1	12958046	12958094
chr1	12976449	12976507
chr1	12998301	12999066
chr1	13000813	13001395
chr1	13007342	13007406
chr1	13036221	13036800
chr1	13182960	13183967
chr1	13359818	13359832
chr1	13495966	13496545
chr1	13497569	13498257
chr1	13716800	13717379
chr1	13718403	13719064
chr1	13736906	13737001
chr1	13742801	13742807
chr1	13910251	13910595
chr1	13911966	13912134
chr1	13933667	13933801
chr1	13936881	13937011
chr1	13940181	13940220
chr1	13940794	13940906
chr1	13942399	13944450
chr1	14031349	14032140
chr1	14042035	14042109
chr1	14057494	14057612
chr1	14059273	14059377
chr1	14068499	14068652
chr1	14075855	14075982
chr1	14099572	14099683
chr1	14104912	14109326
chr1	14113009	14114573
chr1	14142921	14143065
chr1	14149653	14151572
chr1	14925212	14925719
chr1	15256295	15256540
chr1	15287179	15287371
chr1	15361244	15361381
chr1	15370484	15370655
chr1	15382586	15382776
chr1	15386667	15386798
chr1	15390067	15390118
chr1	15392125	15392249
chr1	15420675	15420881
chr1	15421310	15421429
chr1	15428038	15428270
chr1	15429854	15429956
chr1	15430518	15430685
chr1	15438311	15438922
chr1	15439037	15440966
chr1	15444303	15444543
chr1	15444822	15445400
chr1	15447467	15447555
chr1	15450723	15450869
chr1	15478786	15478960
chr1	15479027	15479280
chr1	15480228	15480450
chr1	15536985	15537058
chr1	15541390	15541927
chr1	15545821	15546973
chr1	15573767	15573891
chr1	15578266	15578373
chr1	15598818	15599025
chr1	15615894	15616162
chr1	15623179	15623289
chr1	15627700	15627937
chr1	15635108	15635232
chr1	15639552	15639683
chr1	15642873	15642963
chr1	15644319	15644424
chr1	15650947	15651055
chr1	15653554	15653638
chr1	15654772	15654925
chr1	15655841	15656037
chr1	15668231	15668389
chr1	15671578	15671686
chr1	15671911	15672019
chr1	15675537	15675645
chr1	15679372	15679480
chr1	15684605	15684779
chr1	15686973	15687199
chr1	15689137	15689222
chr1	15692322	15692429
chr1	15693958	15694118
chr1	15695865	15695998
chr1	15700997	15701127
chr1	15702098	15702226
chr1	15707196	15707292
chr1	15707726	15707947
chr1	15708523	15708689
chr1	15723792	15724622
chr1	15736390	15736775
chr1	15752366	15752514
chr1	15753645	15753780
chr1	15755088	15756839
chr1	15764937	15765000
chr1	15766795	15766887
chr1	15766988	15767086
chr1	15768942	15769068
chr1	15769913	15770050
chr1	15771100	15771246
chr1	15772091	15772244
chr1	15773069	15773153
chr1	15783222	15783288
chr1	15783580	15783669
chr1	15788055	15788153
chr1	15789227	15789356
chr1	15789880	15790017
chr1	15792493	15792639
chr1	15793880	15794033
chr1	15798484	15798585
chr1	15802595	15802660
chr1	15802951	15803040
chr1	15807592	15807690
chr1	15808759	15808888
chr1	15809758	15809895
chr1	15812395	15812541
chr1	15813779	15813932
chr1	15817789	15817894
chr1	15818796	15819530
chr1	15820386	15820496
chr1	15821767	15821947
chr1	15831105	15831253
chr1	15832484	15832574
chr1	15833393	15833570
chr1	15834367	15834402
chr1	15844604	15844890
chr1	15850563	15850790
chr1	15853351	15853453
chr1	15855582	15855767
chr1	15860731	15860798
chr1	15862969	15863309
chr1	15870893	15871078
chr1	15873261	15873366
chr1	15874764	15874923
chr1	15886020	15886151
chr1	15888636	15888820
chr1	15890423	15890606
chr1	15890777	15890854
chr1	15892413	15892494
chr1	15892576	15892675
chr1	15893593	15893764
chr1	15894272	15898226
chr1	15899151	15900219
chr1	15901251	15901336
chr1	15904179	15904359
chr1	15905353	15905549
chr1	15906588	15906637
chr1	15909687	15909890
chr1	15911190	15911605
chr1	15944069	15944303
chr1	15953163	15953293
chr1	15956819	15957056
chr1	15959933	15960060
chr1	15964801	15964929
chr1	15970016	15970145
chr1	15976214	15976318
chr1	15978200	15978390
chr1	15983111	15983174
chr1	15986331	15986363
chr1	15986748	15988216
chr1	16042731	16042838
chr1	16043201	16043311
chr1	16044387	16044487
chr1	16045032	16045120
chr1	16046228	16046415
chr1	16047823	16047883
chr1	16051811	16052040
chr1	16053508	16054327
chr1	16054573	16054643
chr1	16054761	16054852
[truncated: 199,071 more rows]
