# Supplementary material for: Genomic subtyping of liver cancers with prognostic application
Source: BMC Cancer. 2020 Jan 31;20:84. doi: 10.1186/s12885-020-6546-8 (PMC6995214; doi:10.1186/s12885-020-6546-8)
Supplement: Supplementary file 4 — Additional file 4. Supplementary Data S2. AluScan-subset regions in BED format. [file 12885_2020_6546_MOESM4_ESM.txt]

chr1	89064	89075
chr1	90040	90538
chr1	129777	129871
chr1	133361	133362
chr1	133500	133555
chr1	133708	133767
chr1	145874	145974
chr1	146121	146345
chr1	146532	146534
chr1	146639	146730
chr1	146831	146925
chr1	157091	157265
chr1	158457	158486
chr1	158632	158632
chr1	159169	159182
chr1	163934	163936
chr1	164019	164033
chr1	164272	164392
chr1	165025	165049
chr1	169071	169448
chr1	171201	171454
chr1	171604	171797
chr1	171906	172087
chr1	172282	172528
chr1	172636	172736
chr1	172978	172985
chr1	174939	175305
chr1	329954	329996
chr1	330101	330206
chr1	419397	419586
chr1	419678	419791
chr1	420220	420531
chr1	421079	422222
chr1	422681	423411
chr1	434415	435495
chr1	457347	457453
chr1	526042	526142
chr1	526476	526917
chr1	534922	535010
chr1	549105	549897
chr1	549978	550192
chr1	561194	561900
chr1	562303	562516
chr1	562598	562836
chr1	563067	563301
chr1	564047	564286
chr1	570992	571240
chr1	655824	655880
chr1	656157	656256
chr1	656519	656557
chr1	659552	659635
chr1	659766	659884
chr1	660146	660239
chr1	681931	682133
chr1	682528	682676
chr1	682965	682985
chr1	692778	692878
chr1	693026	693142
chr1	694005	694022
chr1	694764	694873
chr1	700137	700146
chr1	704886	705288
chr1	707094	707756
chr1	707880	707928
chr1	708176	708398
chr1	708567	708577
chr1	709934	709982
chr1	710733	711151
chr1	711463	711661
chr1	842092	842247
chr1	842351	842366
chr1	894197	894262
chr1	919237	919505
chr1	926060	926185
chr1	927123	927302
chr1	927831	929508
chr1	930352	930392
chr1	943357	943746
chr1	945652	945836
chr1	946001	946088
chr1	947350	947360
chr1	949073	949089
chr1	950703	950724
chr1	951356	952714
chr1	993534	993589
chr1	1047275	1047533
chr1	1047633	1047719
chr1	1047823	1048123
chr1	1048242	1048256
chr1	1061904	1062370
chr1	1067021	1067110
chr1	1108368	1108871
chr1	1108953	1109177
chr1	1109306	1109703
chr1	1109991	1110300
chr1	1121749	1121781
chr1	1122507	1123089
chr1	1123998	1125295
chr1	1185684	1185708
chr1	1195056	1195108
chr1	1197518	1197702
chr1	1205029	1205592
chr1	1214086	1214271
chr1	1214472	1214537
chr1	1297967	1297969
chr1	1299240	1300192
chr1	1304703	1304832
chr1	1306368	1306710
chr1	1306842	1307315
chr1	1307630	1307892
chr1	1308020	1308181
chr1	1312397	1312602
chr1	1314641	1314684
chr1	1315353	1315360
chr1	1319994	1320352
chr1	1323981	1324078
chr1	1324182	1325194
chr1	1332342	1332397
chr1	1338837	1339568
chr1	1340307	1340317
chr1	1343320	1343512
chr1	1378696	1378703
chr1	1388487	1388500
chr1	1394015	1394040
chr1	1394133	1395102
chr1	1395239	1395299
chr1	1395674	1395944
chr1	1396081	1396424
chr1	1400609	1400613
chr1	1408418	1409606
chr1	1409802	1409970
chr1	1412103	1413032
chr1	1413183	1414117
chr1	1414618	1415999
chr1	1435983	1436136
chr1	1436854	1437101
chr1	1440268	1441535
chr1	1443615	1443819
chr1	1444036	1444103
chr1	1444661	1444665
chr1	1444971	1445190
chr1	1450738	1451831
chr1	1451937	1451971
chr1	1452317	1452600
chr1	1452747	1452960
chr1	1453124	1453266
chr1	1463558	1463744
chr1	1463849	1463888
chr1	1466239	1466944
chr1	1482395	1483675
chr1	1483960	1484449
chr1	1484668	1485157
chr1	1489392	1489750
chr1	1490037	1490037
chr1	1490175	1490499
chr1	1490658	1490668
chr1	1490908	1491615
chr1	1498347	1500652
chr1	1501629	1503096
chr1	1507456	1507461
chr1	1511359	1512002
chr1	1514850	1514991
chr1	1515101	1515299
chr1	1519524	1520878
chr1	1522019	1522804
chr1	1523187	1523349
chr1	1525814	1525941
chr1	1527354	1528349
chr1	1544695	1544867
chr1	1547172	1547697
chr1	1574597	1574611
chr1	1574759	1576332
chr1	1576507	1576606
chr1	1584238	1584500
chr1	1587543	1587745
chr1	1587826	1587908
chr1	1591091	1592245
chr1	1592473	1592499
chr1	1603628	1603668
chr1	1604824	1604899
chr1	1605043	1605256
chr1	1608372	1608471
chr1	1609212	1609239
chr1	1613512	1614320
chr1	1616351	1616634
chr1	1616749	1616787
chr1	1617060	1617398
chr1	1619722	1620347
chr1	1620863	1621230
chr1	1625473	1625500
chr1	1637725	1639816
chr1	1647567	1647647
chr1	1648766	1649095
chr1	1649203	1649216
chr1	1649356	1649630
chr1	1650149	1651050
chr1	1651269	1651889
chr1	1651980	1651998
chr1	1656464	1658122
chr1	1662803	1663251
chr1	1663898	1664091
chr1	1664764	1664955
chr1	1667497	1668091
chr1	1671216	1671315
chr1	1671975	1673289
chr1	1674268	1674329
chr1	1686474	1687225
chr1	1696324	1696871
chr1	1696975	1697626
chr1	1699170	1699348
chr1	1700577	1701320
chr1	1706828	1708017
chr1	1715284	1715325
chr1	1715423	1715694
chr1	1722895	1724119
chr1	1726349	1726501
chr1	1726702	1726941
chr1	1729157	1730395
chr1	1730576	1730578
chr1	1735721	1737337
chr1	1737644	1738217
chr1	1739363	1740036
chr1	1740819	1741403
chr1	1742837	1742907
chr1	1743116	1743307
chr1	1756299	1756325
chr1	1756941	1756956
chr1	1757561	1757660
chr1	1757840	1758286
chr1	1758491	1759287
chr1	1759453	1759540
chr1	1762031	1762068
chr1	1762970	1763302
chr1	1767244	1767267
chr1	1767647	1767741
chr1	1768175	1768274
chr1	1768402	1768420
chr1	1768719	1769217
chr1	1769399	1769540
chr1	1770085	1771398
chr1	1772634	1772636
chr1	1772832	1772847
chr1	1773394	1773425
chr1	1775293	1775342
chr1	1776004	1776352
chr1	1776568	1776815
chr1	1782676	1782802
chr1	1784502	1784570
chr1	1790674	1791184
chr1	1792135	1792351
chr1	1796874	1797012
chr1	1797507	1797507
chr1	1797592	1798130
chr1	1800327	1800337
chr1	1801552	1802178
chr1	1808481	1808578
chr1	1814065	1814080
chr1	1815781	1817005
chr1	1818384	1818476
chr1	1819017	1819338
chr1	1819813	1820013
chr1	1828045	1828365
chr1	1828523	1828645
chr1	1828729	1831650
chr1	1832841	1832866
chr1	1833041	1833284
chr1	1836612	1836927
chr1	1837363	1837373
chr1	1838374	1838378
chr1	1844649	1844705
chr1	1863014	1863446
chr1	1863539	1863653
chr1	1864246	1864640
chr1	1882060	1883310
chr1	1895171	1895261
chr1	1895784	1895801
chr1	1895930	1896029
chr1	1908195	1909707
chr1	1921265	1921268
chr1	1923025	1923281
chr1	1926082	1926933
chr1	1927052	1927223
chr1	1927331	1928352
chr1	1928450	1928666
chr1	1928913	1930116
chr1	1930618	1930662
chr1	1930991	1931077
chr1	1931168	1931341
chr1	1935925	1937152
chr1	1939227	1939336
chr1	1940540	1941650
chr1	1944201	1944293
chr1	1945451	1946131
chr1	1946252	1946436
chr1	1948356	1948667
chr1	1948893	1949578
chr1	1986579	1988115
chr1	1988245	1988393
chr1	1988539	1988672
chr1	1988884	1989077
chr1	1989493	1989592
chr1	2013641	2013689
chr1	2052466	2053340
chr1	2053461	2053465
chr1	2054344	2054389
chr1	2054486	2054615
chr1	2054743	2054797
chr1	2055073	2055131
chr1	2055353	2055438
chr1	2055753	2055842
chr1	2071252	2071628
chr1	2079066	2081400
chr1	2082581	2082993
chr1	2089207	2090398
chr1	2099487	2099656
chr1	2114302	2114310
chr1	2118956	2120181
chr1	2121596	2121728
chr1	2121907	2121964
chr1	2129908	2133207
chr1	2143103	2143640
chr1	2154146	2155072
chr1	2155195	2155309
chr1	2166696	2167789
chr1	2181538	2183532
chr1	2183708	2183878
chr1	2184239	2184247
chr1	2189545	2189568
chr1	2189675	2189714
chr1	2194720	2194977
chr1	2217218	2217345
chr1	2219757	2219920
chr1	2356130	2356245
chr1	2500512	2500709
chr1	2501013	2501112
chr1	2548570	2548669
chr1	2549175	2549189
chr1	2550291	2550897
chr1	2755139	2755284
chr1	2755644	2755819
chr1	2760075	2760273
chr1	2760451	2760974
chr1	2761364	2761607
chr1	2761830	2762032
chr1	2762188	2762901
chr1	2911586	2911633
chr1	2959118	2959309
chr1	3117381	3117480
chr1	3172693	3172849
chr1	3173012	3173067
chr1	3214061	3216505
chr1	3216672	3217054
chr1	3282860	3283046
chr1	3283442	3283629
chr1	3401587	3401857
chr1	3402947	3403091
chr1	3558556	3559107
chr1	3571939	3572034
chr1	3572146	3572544
chr1	3583208	3583243
chr1	3583828	3584051
chr1	3615522	3615613
chr1	3667482	3667572
chr1	3673457	3673461
chr1	3674191	3674193
chr1	3709238	3709562
chr1	3709716	3710022
chr1	3710133	3710193
chr1	3710362	3710492
chr1	3715435	3715925
chr1	3724410	3724450
chr1	3728174	3728182
chr1	3732362	3733688
chr1	3757015	3758684
chr1	3758859	3759853
chr1	3760012	3760359
chr1	3771649	3772709
chr1	3780905	3780908
chr1	3781092	3781268
chr1	3781394	3782836
chr1	3785838	3786057
chr1	3786285	3786400
chr1	3786606	3786711
chr1	3786831	3786837
chr1	3786943	3786963
chr1	3787283	3787414
chr1	3787505	3787520
chr1	3788575	3788714
chr1	3794106	3794750
chr1	3800702	3800760
chr1	3801358	3801542
chr1	3801835	3801841
chr1	3802101	3802151
chr1	3802377	3802639
chr1	3802728	3802741
chr1	3803506	3803546
chr1	3803726	3803727
chr1	3804061	3804227
chr1	3830620	3830989
chr1	3831487	3831827
chr1	3832159	3832359
chr1	4019685	4019758
chr1	4023219	4023417
chr1	4105593	4105642
chr1	4111003	4111871
chr1	4111960	4112079
chr1	4155376	4156360
chr1	4157036	4157265
chr1	4157470	4157523
chr1	4157607	4157742
chr1	4204574	4204642
chr1	4278060	4278159
chr1	4279349	4279552
chr1	4475208	4476616
chr1	4476720	4477152
chr1	4509083	4509646
chr1	4530533	4531538
chr1	4560367	4561526
chr1	4561746	4561823
chr1	4562084	4562319
chr1	4562408	4562626
chr1	4563165	4563408
chr1	4659863	4659889
chr1	4725819	4728079
chr1	4747835	4747868
chr1	4778756	4778938
chr1	4779538	4780226
chr1	4967675	4967877
chr1	4968171	4968300
chr1	4968705	4968952
chr1	4969167	4969298
chr1	5156292	5157084
chr1	5157165	5158563
chr1	5219755	5219815
chr1	5321350	5321416
chr1	5366792	5366802
chr1	5391088	5391440
chr1	5391941	5392676
chr1	5534003	5534131
chr1	5534355	5534491
chr1	5582195	5582222
chr1	5582551	5583432
chr1	5651799	5651816
chr1	5652089	5652374
chr1	5653079	5653710
chr1	5653984	5654338
chr1	5654553	5654875
chr1	5655110	5655111
chr1	5655326	5655402
chr1	5655784	5655911
chr1	5656009	5656067
chr1	5700511	5700561
chr1	5758203	5760557
chr1	5763413	5763860
chr1	5874278	5874282
chr1	5874442	5874505
chr1	5874643	5874653
chr1	5880757	5880759
chr1	5881173	5881290
chr1	5881710	5881804
chr1	5882131	5882312
chr1	5882772	5882781
chr1	5882971	5883178
chr1	5944539	5946006
chr1	6002898	6003168
chr1	6003387	6003837
chr1	6004227	6004242
chr1	6004503	6004766
chr1	6026845	6026998
chr1	6027916	6028898
chr1	6081804	6081819
chr1	6085933	6086125
chr1	6087493	6087497
chr1	6116363	6117511
chr1	6121061	6122109
chr1	6137373	6139384
chr1	6171273	6173002
chr1	6173203	6173548
chr1	6173633	6173774
chr1	6173863	6174064
chr1	6174449	6174585
chr1	6174888	6175175
chr1	6178971	6179109
chr1	6180140	6180335
chr1	6180433	6180461
chr1	6180592	6180695
chr1	6218247	6218949
chr1	6219200	6219280
chr1	6219617	6219798
chr1	6219937	6219954
chr1	6220650	6220718
chr1	6220932	6221107
chr1	6221328	6221722
chr1	6221982	6222009
chr1	6233366	6233546
chr1	6249127	6249569
chr1	6249818	6249826
chr1	6250513	6250614
chr1	6251012	6251530
chr1	6255181	6255779
chr1	6255905	6255944
chr1	6256594	6256614
chr1	6275187	6275262
chr1	6277035	6277107
chr1	6277212	6277708
chr1	6277835	6277853
chr1	6286660	6287150
chr1	6287300	6287708
chr1	6294216	6294422
chr1	6294908	6295073
chr1	6295337	6295372
chr1	6296861	6296875
chr1	6312358	6312623
chr1	6313057	6313065
chr1	6313157	6313172
chr1	6315398	6315528
chr1	6347061	6349193
chr1	6353164	6353468
chr1	6353632	6355487
chr1	6355625	6355632
chr1	6355911	6356371
chr1	6356517	6357136
chr1	6357311	6358391
chr1	6374901	6375614
chr1	6375979	6376028
chr1	6376170	6376406
chr1	6379476	6381344
chr1	6381510	6381559
chr1	6382919	6382926
chr1	6383399	6383573
chr1	6390756	6390761
chr1	6392486	6392649
chr1	6412858	6413349
chr1	6413468	6413681
chr1	6413809	6413812
chr1	6413992	6414299
chr1	6414511	6414518
chr1	6415068	6415507
chr1	6415931	6416023
chr1	6416228	6416781
chr1	6424438	6424487
chr1	6424985	6425638
chr1	6426036	6426379
chr1	6426535	6426593
chr1	6426804	6426923
chr1	6431627	6431767
chr1	6432802	6433155
chr1	6434577	6434705
chr1	6435430	6436701
chr1	6441955	6442015
chr1	6443462	6443798
chr1	6448100	6448115
chr1	6450033	6450037
chr1	6450222	6450364
chr1	6450532	6450588
chr1	6450904	6451370
chr1	6463790	6463889
chr1	6466430	6467537
chr1	6469121	6469987
chr1	6470118	6470758
chr1	6472731	6473217
chr1	6473959	6474138
chr1	6499300	6499872
chr1	6521943	6522178
chr1	6522547	6522666
chr1	6522985	6523366
chr1	6526558	6526624
chr1	6537007	6537276
chr1	6537381	6540258
chr1	6553888	6554176
chr1	6596575	6597305
chr1	6597831	6597986
chr1	6598321	6598847
chr1	6600418	6600496
chr1	6600581	6600667
chr1	6602763	6602831
chr1	6610361	6610369
chr1	6613153	6613422
chr1	6613564	6613622
chr1	6619703	6620979
chr1	6621356	6621574
chr1	6636097	6636098
chr1	6637042	6637061
chr1	6637615	6637707
chr1	6643264	6643630
chr1	6654750	6658743
chr1	6667793	6667812
chr1	6670134	6670308
chr1	6676252	6676338
chr1	6677348	6678738
chr1	6680358	6680400
chr1	6703150	6705349
chr1	6705435	6706081
chr1	6706216	6706581
chr1	6706938	6707018
chr1	6715072	6715966
chr1	6717803	6717982
chr1	6724523	6724678
chr1	6724957	6725464
chr1	6725547	6726166
chr1	6726315	6726358
chr1	6726675	6728232
chr1	6728414	6728693
chr1	6730243	6730539
chr1	6730731	6730979
chr1	6731094	6731336
chr1	6731431	6731611
chr1	6733406	6734425
chr1	6736939	6736940
chr1	6749821	6750855
chr1	6752915	6752957
chr1	6753066	6753779
chr1	6753897	6753951
chr1	6754078	6754095
chr1	6762473	6763945
chr1	6764194	6764648
chr1	6765540	6765547
chr1	6780593	6780831
chr1	6780937	6781981
chr1	6786162	6787221
chr1	6795421	6795534
chr1	6816539	6816882
chr1	6817636	6818366
chr1	6819423	6819511
chr1	6819595	6821075
chr1	6822989	6824881
chr1	6829299	6829913
chr1	6838223	6838464
chr1	6838719	6839041
chr1	6857660	6857981
chr1	6858069	6858616
chr1	6869368	6869725
chr1	6870174	6870297
chr1	6870399	6870618
chr1	6889165	6889971
chr1	6890127	6890131
chr1	6890317	6890913
chr1	6901223	6901605
chr1	6901715	6901728
chr1	6901828	6901834
chr1	6901997	6902685
chr1	6935558	6936201
chr1	6943167	6943698
chr1	7012212	7012339
chr1	7055680	7056226
chr1	7056458	7056587
chr1	7057038	7057080
chr1	7057236	7057323
chr1	7057786	7058172
chr1	7083283	7083892
chr1	7091132	7091235
chr1	7091652	7091742
chr1	7097981	7098904
chr1	7109730	7110571
chr1	7171179	7171748
chr1	7226407	7226648
chr1	7285359	7286734
chr1	7288428	7288432
chr1	7289347	7289517
chr1	7316347	7316466
chr1	7316602	7317023
chr1	7325587	7326954
chr1	7344492	7344632
chr1	7344879	7345080
chr1	7345346	7345549
chr1	7477602	7477870
chr1	7478082	7478110
chr1	7481427	7482583
chr1	7482703	7482919
chr1	7483164	7483302
chr1	7521143	7521344
chr1	7521952	7522123
chr1	7522538	7523568
chr1	7591422	7591427
chr1	7591893	7591922
chr1	7593496	7593594
chr1	7593678	7593704
chr1	7602802	7602958
chr1	7603219	7603241
chr1	7604369	7604860
chr1	7604964	7605111
chr1	7605338	7605561
chr1	7605674	7605807
chr1	7634047	7634823
chr1	7640160	7640171
chr1	7695825	7696637
chr1	7697015	7697673
chr1	7697857	7697908
chr1	7698393	7698432
chr1	7734463	7734562
chr1	7748257	7748318
chr1	7749923	7749940
chr1	7802924	7802941
chr1	7803522	7803739
chr1	7804102	7805322
chr1	7817247	7817781
chr1	7818189	7818297
chr1	7818404	7818744
chr1	7825184	7825667
chr1	7858187	7858273
chr1	7858574	7858755
chr1	7872452	7872489
chr1	7894979	7895898
chr1	7924847	7924893
chr1	7935349	7936263
chr1	7948395	7948408
chr1	7949764	7949863
chr1	7950333	7950666
chr1	7950934	7951571
chr1	7951724	7952317
chr1	7957866	7957960
chr1	7958287	7958341
chr1	7958762	7959362
chr1	7959456	7960639
chr1	7969955	7971766
chr1	7977063	7977842
chr1	7989522	7989878
chr1	7994254	7994455
chr1	7994541	7994712
chr1	7994897	7995186
chr1	7995378	7995709
chr1	7995976	7996075
chr1	7996163	7996226
chr1	8020391	8020408
chr1	8032132	8032903
chr1	8036995	8038481
chr1	8039336	8039508
chr1	8039785	8040021
chr1	8047251	8048063
chr1	8056076	8057538
chr1	8090129	8090884
chr1	8094048	8094467
chr1	8098040	8098808
chr1	8105718	8105915
chr1	8112284	8112585
chr1	8126108	8126814
chr1	8128290	8130134
chr1	8135561	8135727
chr1	8136343	8136350
chr1	8136511	8136535
chr1	8137449	8137595
chr1	8138083	8138112
chr1	8138243	8138375
chr1	8138483	8138864
chr1	8139225	8139850
chr1	8189688	8189779
chr1	8190544	8190586
chr1	8190728	8190766
chr1	8193270	8193470
chr1	8214710	8215243
chr1	8215400	8216570
chr1	8224541	8224960
chr1	8233623	8233828
chr1	8234228	8234309
chr1	8234483	8235984
chr1	8236992	8236999
chr1	8248037	8248174
chr1	8255784	8255883
chr1	8256654	8256667
chr1	8259244	8259761
chr1	8274380	8274616
chr1	8274706	8275066
chr1	8275349	8275553
chr1	8283874	8283893
chr1	8285070	8286376
chr1	8299312	8301174
chr1	8307035	8307102
chr1	8314840	8314981
chr1	8315156	8315297
chr1	8315762	8316145
chr1	8316237	8316898
chr1	8317067	8318189
chr1	8323748	8324461
chr1	8325154	8325934
chr1	8326526	8326717
chr1	8327304	8327375
chr1	8327542	8328204
chr1	8330618	8332453
chr1	8347370	8347370
chr1	8351361	8351802
chr1	8352067	8352081
chr1	8352254	8352458
chr1	8359350	8359751
chr1	8387345	8387608
chr1	8387843	8388066
chr1	8388450	8388635
chr1	8392732	8392803
chr1	8393776	8394554
chr1	8394680	8394699
chr1	8395390	8395394
chr1	8395574	8395815
chr1	8396014	8396137
chr1	8401115	8401157
chr1	8401243	8402208
chr1	8428305	8428367
chr1	8446628	8447450
chr1	8447601	8448657
chr1	8462142	8462992
chr1	8476479	8476583
chr1	8487129	8487409
chr1	8493835	8495138
chr1	8495285	8496183
chr1	8500842	8501794
chr1	8501962	8502258
chr1	8503018	8503028
chr1	8509003	8509508
chr1	8509594	8509705
chr1	8510078	8511285
chr1	8527929	8528018
chr1	8528728	8528892
chr1	8529220	8529227
chr1	8529316	8529319
chr1	8572307	8573640
chr1	8574427	8574587
chr1	8589574	8590317
chr1	8590900	8591306
chr1	8613444	8613603
chr1	8642551	8643090
chr1	8643296	8643543
chr1	8661102	8662186
chr1	8670978	8671367
chr1	8708316	8708507
chr1	8710004	8710626
chr1	8715473	8717107
chr1	8717489	8718004
chr1	8718222	8718621
chr1	8733441	8733475
chr1	8735767	8738503
chr1	8754457	8754475
chr1	8768639	8768738
chr1	8769198	8769292
chr1	8769383	8769761
chr1	8769877	8770611
chr1	8775351	8775394
chr1	8780388	8780919
chr1	8782440	8782485
chr1	8785169	8785425
chr1	8792035	8792176
chr1	8796547	8796899
chr1	8797070	8797582
chr1	8797679	8798375
chr1	8823557	8825815
chr1	8839358	8839411
chr1	8841482	8842767
chr1	8845914	8846127
chr1	8859266	8859516
chr1	8879171	8879265
chr1	8883767	8886715
chr1	8888346	8889220
chr1	8889397	8890516
chr1	8890689	8890866
chr1	8902347	8902641
chr1	8913810	8913935
chr1	8914157	8914842
chr1	8914980	8915003
chr1	8919356	8919410
chr1	8931785	8931866
chr1	8950802	8950908
chr1	8951378	8951424
chr1	8952837	8952938
chr1	8961524	8961923
chr1	8965203	8967457
chr1	8967616	8968376
chr1	8968544	8968751
chr1	8968982	8969248
chr1	8969504	8970137
chr1	8976802	8977024
chr1	8977275	8977280
chr1	8983258	8983695
chr1	8988139	8988196
chr1	8991071	8991100
chr1	8991413	8991502
chr1	8991637	8991638
chr1	8991722	8991736
chr1	8993016	8993047
chr1	8993194	8993215
chr1	8993448	8993459
chr1	8993549	8993663
chr1	8994712	8995132
chr1	8997028	8997447
chr1	8999902	9000219
chr1	9000466	9000643
chr1	9000855	9000871
chr1	9015313	9015502
chr1	9015607	9015825
chr1	9015987	9016086
chr1	9016997	9017348
chr1	9034108	9034184
chr1	9034489	9034603
chr1	9034915	9034956
chr1	9044969	9045062
chr1	9059661	9059666
chr1	9060364	9060397
chr1	9060801	9060889
chr1	9061283	9061307
chr1	9061592	9061598
chr1	9061691	9061761
chr1	9063653	9063718
chr1	9073165	9075700
chr1	9076413	9076423
chr1	9076539	9076697
chr1	9076942	9077184
chr1	9104827	9105232
chr1	9105322	9105731
chr1	9112488	9112539
chr1	9112677	9112720
chr1	9123780	9123788
chr1	9130365	9130619
chr1	9130775	9131205
chr1	9143227	9143378
chr1	9143513	9144005
chr1	9158774	9158774
chr1	9166371	9166621
chr1	9166728	9166777
chr1	9169355	9170386
chr1	9172725	9173739
chr1	9181985	9182279
chr1	9191523	9191606
chr1	9200213	9201068
chr1	9248299	9249216
chr1	9265438	9265452
chr1	9267602	9267735
chr1	9277660	9277892
chr1	9278105	9278118
chr1	9282558	9283328
chr1	9284165	9284179
chr1	9284363	9284410
chr1	9284494	9284711
chr1	9284802	9285654
chr1	9285914	9285949
chr1	9288777	9289208
chr1	9327200	9327261
chr1	9331291	9331305
chr1	9331450	9332130
chr1	9367932	9367951
chr1	9394609	9394660
chr1	9394906	9395357
chr1	9401977	9402074
chr1	9402307	9402825
chr1	9403084	9403160
chr1	9403248	9403582
chr1	9404070	9404664
chr1	9404868	9405314
chr1	9405408	9405806
chr1	9408984	9409013
chr1	9409368	9409454
chr1	9424040	9424771
chr1	9430671	9430965
chr1	9440904	9441511
chr1	9445667	9446380
chr1	9455624	9456047
chr1	9456270	9456519
chr1	9459891	9459895
chr1	9461187	9461361
chr1	9464308	9464314
chr1	9464958	9465018
chr1	9465553	9465600
chr1	9478716	9480767
chr1	9487192	9488001
chr1	9503688	9503724
chr1	9515918	9516127
chr1	9524096	9524217
chr1	9524298	9524321
chr1	9529324	9529354
chr1	9529491	9529644
chr1	9529971	9530012
chr1	9530236	9530461
chr1	9544128	9544302
chr1	9544883	9545008
chr1	9548343	9548878
chr1	9550568	9550877
chr1	9552731	9552947
chr1	9553242	9553934
chr1	9560779	9560790
chr1	9560947	9561100
chr1	9564719	9564995
chr1	9569078	9569940
chr1	9577113	9577146
chr1	9578974	9579511
chr1	9582143	9583302
chr1	9583914	9584067
chr1	9584180	9584432
chr1	9585343	9585347
chr1	9585621	9585644
chr1	9586121	9586128
chr1	9586695	9587706
chr1	9587902	9588264
chr1	9590537	9590632
chr1	9591673	9591965
chr1	9601368	9601892
chr1	9601974	9602436
chr1	9602543	9602708
chr1	9602990	9603231
chr1	9604541	9604935
chr1	9605740	9606013
chr1	9608146	9608376
chr1	9612503	9613238
chr1	9613901	9614115
chr1	9614531	9614546
chr1	9615604	9615625
chr1	9621364	9621381
chr1	9621928	9622029
chr1	9622129	9622254
chr1	9627070	9629108
chr1	9632373	9632394
chr1	9642253	9642666
chr1	9642820	9643853
chr1	9647830	9648041
chr1	9658920	9659715
chr1	9676993	9677309
chr1	9677791	9678683
chr1	9678920	9679491
chr1	9679601	9679615
chr1	9680633	9680865
chr1	9681328	9681333
chr1	9681447	9681653
chr1	9682210	9682237
chr1	9683792	9684068
chr1	9684948	9685374
chr1	9692432	9692758
chr1	9697070	9697193
chr1	9698428	9698593
chr1	9702894	9703271
chr1	9726371	9726674
chr1	9729598	9729820
chr1	9734734	9735263
chr1	9736203	9736368
chr1	9736485	9736938
chr1	9737024	9737338
chr1	9768067	9769120
chr1	9770088	9770681
chr1	9771056	9771832
chr1	9772483	9772700
chr1	9772856	9772970
chr1	9785864	9786369
chr1	9799100	9799472
chr1	9805450	9805750
chr1	9805899	9807040
chr1	9807767	9807840
chr1	9808760	9810845
chr1	9817048	9818182
chr1	9819828	9819983
chr1	9820093	9820163
chr1	9820323	9820596
chr1	9820846	9821495
chr1	9821745	9821819
chr1	9822038	9822324
chr1	9825426	9826648
chr1	9827154	9827160
chr1	9828191	9830017
chr1	9830428	9831342
chr1	9840838	9841093
chr1	9843048	9844074
chr1	9844332	9844549
chr1	9844740	9844775
chr1	9845100	9845797
chr1	9845905	9846436
chr1	9847675	9848049
chr1	9849032	9849091
chr1	9849178	9849496
chr1	9849580	9850026
chr1	9850156	9850205
chr1	9850722	9850926
chr1	9854610	9854740
chr1	9855300	9855501
chr1	9855887	9856258
chr1	9856906	9857703
chr1	9857801	9857813
chr1	9857916	9858173
chr1	9858339	9858476
chr1	9858612	9859685
chr1	9859983	9860191
chr1	9860308	9860584
chr1	9860689	9860698
chr1	9860884	9860995
chr1	9864830	9864902
chr1	9866125	9866302
chr1	9872178	9873956
chr1	9888900	9889017
chr1	9891843	9891919
chr1	9892012	9893125
chr1	9895355	9897654
chr1	9898212	9898387
chr1	9914193	9914293
chr1	9922893	9922938
chr1	9923613	9923663
chr1	9923753	9923753
chr1	9923902	9923946
chr1	9924103	9924203
chr1	9925020	9925200
chr1	9925371	9925441
chr1	9926375	9926407
chr1	9955139	9955760
chr1	9955967	9958570
chr1	9958797	9958927
chr1	9959186	9959936
chr1	9967442	9968013
chr1	9968132	9968466
chr1	9981042	9982105
chr1	9982290	9982490
chr1	9982602	9983071
chr1	9983387	9983527
chr1	9983896	9984258
chr1	9988253	9988348
chr1	9992514	9992675
chr1	9992866	9993115
chr1	9996854	9996858
chr1	9997069	9997168
chr1	10000003	10000080
chr1	10000452	10002009
chr1	10002093	10002270
chr1	10002397	10002434
chr1	10002522	10002799
chr1	10002907	10003700
chr1	10003846	10004153
chr1	10012770	10013533
chr1	10014972	10015265
chr1	10016442	10017120
chr1	10024592	10024809
chr1	10025582	10025860
chr1	10025945	10025994
chr1	10026141	10026407
chr1	10026521	10026565
chr1	10026882	10026894
chr1	10029177	10029614
chr1	10035897	10036081
chr1	10038133	10038257
chr1	10038840	10038856
chr1	10040271	10040423
chr1	10040929	10041132
chr1	10054425	10054612
chr1	10063230	10063309
chr1	10064213	10064460
chr1	10064579	10064678
chr1	10065385	10065445
chr1	10069803	10070676
chr1	10076507	10076917
chr1	10079044	10079207
chr1	10081733	10085000
chr1	10085563	10085861
chr1	10086057	10086087
chr1	10086543	10086912
chr1	10095083	10096004
chr1	10096606	10097391
chr1	10097542	10097599
chr1	10097747	10098324
chr1	10098645	10098891
chr1	10099711	10100119
chr1	10100211	10100397
chr1	10101878	10102483
chr1	10104490	10104493
chr1	10107857	10107864
chr1	10110239	10110257
chr1	10110353	10110471
chr1	10110830	10110957
chr1	10111531	10111546
chr1	10119746	10119829
chr1	10122181	10122405
chr1	10122594	10122751
chr1	10125361	10125560
chr1	10128094	10128441
chr1	10128622	10128804
chr1	10129877	10129915
chr1	10136484	10136737
chr1	10137018	10137774
chr1	10138208	10138423
chr1	10138821	10138999
chr1	10139978	10139979
chr1	10140082	10140282
chr1	10146481	10146494
chr1	10146840	10146902
chr1	10147105	10147110
chr1	10149278	10149489
chr1	10151876	10152863
chr1	10153043	10153130
chr1	10153873	10154883
chr1	10160262	10160646
chr1	10167849	10169581
chr1	10169751	10169850
chr1	10169998	10170092
chr1	10170206	10170206
chr1	10170899	10171751
chr1	10174242	10174724
chr1	10179312	10180385
chr1	10193721	10193815
chr1	10194207	10194363
chr1	10197235	10197462
chr1	10197550	10197552
chr1	10200022	10200108
chr1	10201283	10201285
chr1	10202441	10202510
chr1	10205066	10205165
chr1	10205246	10205458
chr1	10205641	10207535
chr1	10208005	10209004
chr1	10209110	10209237
chr1	10209403	10209671
chr1	10209808	10210031
chr1	10210571	10211022
chr1	10211565	10211728
chr1	10211844	10212053
chr1	10212565	10212575
chr1	10212911	10214414
chr1	10214497	10214696
chr1	10219051	10219645
chr1	10224559	10224588
chr1	10225176	10225237
chr1	10225454	10225965
chr1	10229778	10229857
chr1	10234745	10234755
chr1	10234841	10235512
chr1	10237070	10237423
chr1	10251549	10251774
chr1	10256592	10256643
chr1	10257586	10257620
chr1	10261197	10261901
chr1	10263505	10264492
chr1	10277571	10277683
chr1	10277776	10277942
chr1	10278122	10278271
chr1	10278514	10279256
chr1	10280934	10281145
chr1	10283832	10283863
chr1	10293942	10294142
chr1	10294248	10294536
chr1	10294676	10294771
chr1	10300039	10300300
chr1	10300479	10300703
chr1	10300997	10301449
chr1	10301979	10302073
chr1	10302365	10302468
chr1	10315288	10315467
chr1	10321515	10322224
chr1	10327367	10329682
chr1	10339986	10340162
chr1	10351072	10351208
chr1	10351296	10351567
chr1	10371870	10372999
chr1	10373187	10373505
chr1	10373656	10374969
chr1	10375417	10375494
chr1	10377873	10378582
chr1	10380303	10380351
chr1	10380972	10381160
chr1	10393380	10393480
chr1	10396013	10396240
chr1	10401268	10401598
chr1	10401695	10401915
chr1	10402144	10402162
chr1	10402257	10402270
chr1	10403294	10403340
chr1	10404076	10404544
chr1	10404634	10405123
chr1	10409984	10410420
chr1	10417788	10417886
chr1	10419393	10419404
chr1	10420392	10420581
chr1	10424476	10424638
chr1	10425253	10425634
chr1	10425776	10426093
chr1	10426618	10426628
chr1	10442754	10443054
chr1	10443894	10443909
chr1	10444066	10444105
chr1	10444258	10444557
chr1	10451001	10451209
chr1	10461239	10461875
chr1	10467383	10467462
chr1	10470483	10470727
chr1	10471315	10472063
chr1	10472150	10472393
chr1	10472572	10473379
chr1	10473666	10473755
chr1	10474647	10474886
chr1	10479430	10479855
chr1	10483734	10484236
chr1	10487871	10487969
chr1	10488116	10488349
chr1	10498047	10498235
chr1	10501825	10502009
chr1	10503181	10503759
chr1	10507546	10509156
chr1	10515332	10515528
chr1	10518828	10518893
chr1	10518996	10519048
chr1	10520150	10520215
chr1	10520340	10523636
chr1	10523787	10524000
chr1	10530079	10530113
chr1	10538168	10538304
chr1	10538630	10538836
chr1	10539081	10539162
chr1	10539472	10539492
chr1	10539676	10539786
chr1	10539870	10540060
chr1	10541395	10543409
chr1	10565055	10566367
chr1	10568413	10569028
chr1	10569601	10569617
chr1	10572292	10572484
chr1	10586192	10586291
chr1	10605033	10605837
chr1	10607336	10607519
chr1	10612580	10614149
chr1	10623666	10623784
chr1	10625164	10625208
chr1	10633947	10634086
chr1	10660462	10660767
chr1	10660896	10661055
chr1	10668821	10669746
chr1	10673533	10673704
chr1	10673902	10673907
chr1	10771172	10772300
chr1	10790372	10790616
chr1	10791151	10791246
chr1	10791334	10791368
chr1	10808151	10808167
chr1	10808860	10808977
chr1	10809585	10809684
chr1	10809895	10810311
chr1	10810411	10810433
chr1	10881149	10881314
chr1	10881426	10881531
chr1	10882480	10883736
chr1	10911267	10911273
chr1	10911551	10911697
chr1	10911938	10911962
chr1	10913057	10914194
chr1	10931845	10932055
chr1	10932237	10932472
chr1	10932926	10933040
chr1	10933327	10933328
chr1	10933521	10933544
chr1	10933793	10933804
chr1	10945116	10945137
chr1	10945229	10945933
chr1	10958753	10959368
chr1	10971225	10971336
chr1	10979215	10979391
chr1	10979835	10980104
chr1	10981251	10981350
chr1	10981455	10982450
chr1	10982556	10982675
chr1	10986152	10986193
chr1	10990657	10990842
chr1	10993075	10993225
chr1	10993787	10993815
chr1	10994495	10994741
chr1	10994908	10995120
chr1	10995253	10995365
chr1	10995454	10995462
chr1	10995689	10995908
chr1	10996089	10996104
chr1	10996219	10996910
chr1	11003650	11003761
chr1	11012850	11014365
chr1	11016815	11017011
chr1	11020366	11020444
chr1	11020690	11020699
chr1	11021080	11021100
chr1	11021587	11021625
chr1	11021988	11023250
chr1	11025864	11028082
chr1	11028174	11028231
chr1	11036750	11038172
chr1	11038366	11038487
chr1	11039541	11039695
chr1	11043207	11043969
chr1	11053562	11053666
chr1	11054710	11056032
chr1	11056703	11057103
chr1	11069342	11069581
chr1	11070083	11070172
chr1	11070661	11070768
chr1	11071033	11071106
chr1	11076277	11076477
chr1	11076831	11077973
chr1	11081411	11081484
chr1	11089942	11089952
chr1	11092676	11096364
chr1	11097747	11097927
chr1	11098176	11099040
chr1	11099168	11100297
chr1	11110048	11110228
chr1	11121796	11121895
chr1	11127013	11127277
chr1	11137303	11137360
chr1	11137757	11137828
chr1	11138529	11139209
chr1	11141190	11141237
chr1	11151960	11152191
chr1	11152294	11152584
chr1	11155391	11155573
chr1	11155948	11156436
chr1	11157006	11157691
chr1	11161417	11161516
chr1	11161787	11162826
chr1	11163458	11163508
chr1	11163896	11164180
chr1	11174808	11174903
chr1	11175348	11175376
chr1	11175470	11175795
chr1	11182819	11182846
chr1	11184058	11184429
chr1	11184535	11185524
chr1	11195941	11196040
chr1	11197866	11197954
chr1	11220942	11220987
chr1	11232163	11232417
chr1	11235913	11237356
chr1	11262014	11263074
chr1	11288550	11288560
chr1	11288742	11289106
chr1	11289428	11289447
chr1	11289776	11290002
chr1	11299050	11299781
chr1	11301488	11302472
chr1	11303053	11303398
chr1	11303539	11303558
chr1	11303907	11304079
chr1	11311100	11311416
chr1	11311570	11311669
chr1	11311772	11312178
chr1	11312400	11313153
chr1	11323525	11323937
chr1	11326376	11327384
chr1	11327563	11327760
chr1	11334635	11334800
chr1	11336999	11337046
chr1	11360618	11361071
chr1	11363995	11364149
chr1	11366361	11366571
chr1	11366809	11367160
chr1	11367255	11367286
chr1	11375487	11375574
chr1	11380674	11380688
chr1	11382765	11383318
chr1	11388866	11389411
chr1	11389980	11390079
chr1	11392457	11392962
chr1	11394006	11394027
chr1	11412960	11413521
chr1	11413710	11414070
chr1	11417351	11418584
chr1	11421744	11422756
chr1	11422911	11422919
chr1	11423091	11423095
chr1	11424821	11425304
chr1	11430783	11432439
chr1	11435434	11435505
chr1	11435722	11435800
chr1	11436480	11436536
chr1	11436646	11436669
chr1	11436972	11436987
chr1	11437302	11437420
chr1	11438138	11438863
chr1	11442797	11443185
chr1	11448763	11449041
chr1	11449151	11449294
chr1	11453282	11456955
chr1	11462253	11462474
chr1	11462727	11463199
chr1	11465727	11465926
chr1	11475177	11475281
chr1	11475652	11475674
chr1	11476030	11476033
chr1	11476313	11477875
chr1	11490073	11492366
chr1	11509598	11509607
chr1	11509919	11509989
chr1	11551768	11551982
chr1	11557660	11557948
chr1	11592975	11595303
chr1	11608443	11609025
chr1	11609166	11610075
chr1	11638545	11638640
chr1	11667149	11667338
chr1	11687926	11688192
chr1	11703343	11703412
chr1	11703665	11704743
chr1	11716769	11717784
chr1	11717937	11718268
chr1	11718460	11718996
chr1	11719766	11720198
chr1	11720745	11721292
chr1	11721677	11721695
chr1	11721802	11721807
chr1	11722297	11722352
chr1	11722666	11722810
chr1	11728858	11729259
chr1	11738097	11739025
chr1	11746604	11746802
chr1	11746952	11747080
chr1	11747232	11747254
chr1	11748322	11748340
chr1	11767519	11770160
chr1	11770316	11770701
chr1	11771426	11771454
chr1	11771611	11771625
chr1	11771740	11773059
chr1	11790845	11790918
chr1	11806079	11806085
chr1	11813155	11813293
chr1	11823741	11823924
chr1	11824032	11824164
chr1	11832537	11832886
chr1	11846356	11846370
chr1	11859285	11859565
chr1	11859970	11861908
chr1	11862250	11862273
chr1	11862800	11863048
chr1	11871814	11871819
chr1	11880807	11881424
chr1	11911784	11911901
chr1	11913778	11914049
chr1	11923404	11925090
chr1	11926128	11927237
chr1	11935573	11935794
chr1	11945491	11946783
chr1	11948404	11948585
chr1	11948684	11948837
chr1	11949006	11949142
chr1	11949346	11949582
chr1	11950454	11950474
chr1	11953945	11954044
chr1	11954136	11954188
chr1	11954492	11954800
chr1	11955096	11955196
chr1	11956479	11957918
chr1	11958070	11958296
chr1	11958571	11960473
chr1	11961622	11964494
chr1	11964675	11964773
chr1	11965142	11965193
chr1	11965953	11965989
chr1	11966115	11966485
chr1	11966607	11967911
chr1	11976393	11976610
chr1	11976910	11977730
chr1	11988616	11989036
chr1	11997186	11999702
chr1	12001898	12001921
chr1	12010198	12010274
chr1	12010370	12010379
chr1	12010887	12011116
chr1	12015874	12015928
chr1	12019888	12020020
chr1	12020109	12020111
chr1	12020316	12020436
chr1	12020596	12020782
chr1	12028783	12029016
chr1	12045791	12045923
chr1	12046014	12046500
chr1	12046979	12047161
chr1	12049040	12051784
chr1	12052205	12052756
chr1	12053496	12053595
chr1	12054045	12054423
chr1	12054921	12055018
chr1	12055391	12055482
chr1	12065353	12065806
chr1	12077748	12077973
chr1	12078056	12078529
chr1	12085932	12085983
chr1	12096166	12096272
chr1	12096448	12097338
chr1	12097495	12097528
chr1	12098402	12098790
chr1	12098882	12098886
chr1	12098985	12099051
chr1	12099158	12099291
chr1	12099601	12099637
chr1	12116491	12119181
chr1	12129146	12130266
chr1	12152811	12153931
chr1	12154181	12154578
chr1	12154785	12155041
chr1	12155147	12155188
chr1	12161945	12162617
chr1	12166291	12166406
chr1	12166504	12166545
chr1	12168419	12168596
chr1	12183098	12184681
chr1	12189311	12190403
chr1	12190491	12190851
chr1	12192952	12195237
chr1	12195517	12195916
chr1	12231284	12232273
chr1	12272320	12273893
chr1	12274010	12274022
chr1	12277429	12277437
chr1	12285220	12285409
chr1	12285873	12285875
chr1	12286150	12286549
chr1	12288565	12288595
chr1	12314798	12315037
chr1	12331459	12331564
chr1	12334583	12335080
chr1	12336425	12336630
chr1	12337806	12337809
chr1	12348314	12348543
chr1	12349040	12349213
chr1	12349717	12349987
chr1	12350304	12350348
chr1	12354917	12355016
chr1	12366256	12368737
chr1	12382639	12382774
chr1	12383264	12383479
chr1	12383956	12384301
chr1	12386915	12386929
chr1	12387204	12387413
chr1	12387819	12387839
chr1	12412654	12413008
chr1	12413243	12413393
chr1	12421718	12421765
chr1	12457204	12457393
chr1	12457484	12457801
chr1	12457973	12458183
chr1	12527422	12528878
chr1	12543777	12543893
chr1	12575583	12575791
chr1	12575876	12576531
chr1	12578946	12580056
chr1	12580219	12580223
chr1	12580407	12580821
chr1	12591478	12592096
chr1	12592426	12592506
chr1	12592623	12593027
chr1	12593175	12593199
chr1	12594183	12594488
chr1	12606157	12606559
chr1	12619679	12620637
chr1	12630441	12630603
chr1	12631763	12632026
chr1	12640476	12640626
chr1	12641498	12641550
chr1	12649632	12649791
chr1	12672580	12672584
chr1	12672776	12672834
chr1	12688015	12688114
chr1	12693717	12693749
chr1	12693890	12695865
chr1	12708204	12708303
chr1	12708438	12708492
chr1	12709215	12709267
chr1	12710319	12710384
chr1	12710654	12711728
chr1	12726882	12726913
chr1	12733953	12733984
chr1	12749527	12749671
chr1	12774099	12774109
chr1	12800996	12801222
chr1	12803515	12804843
chr1	12822851	12822935
chr1	12824360	12824362
chr1	12846602	12846767
chr1	12846890	12846905
chr1	12852542	12852637
chr1	12853055	12853134
chr1	12853411	12853526
chr1	12897542	12897546
chr1	12897648	12898102
chr1	12913792	12913998
chr1	12914104	12914639
chr1	12915006	12915088
chr1	12952215	12952400
chr1	13011027	13011171
chr1	13012159	13012318
chr1	13017726	13017825
chr1	13022047	13024410
chr1	13032038	13032046
chr1	13039249	13039353
chr1	13121959	13122005
chr1	13122189	13122190
chr1	13136953	13136973
chr1	13141793	13141798
chr1	13327856	13327958
chr1	13342804	13345020
chr1	13349283	13349515
chr1	13354950	13355109
chr1	13355384	13355466
chr1	13355666	13355685
chr1	13415015	13415019
chr1	13451596	13451766
chr1	13465974	13466072
chr1	13471621	13471627
chr1	13471759	13471911
chr1	13473689	13473888
chr1	13474861	13475069
chr1	13475301	13475303
chr1	13475614	13475714
chr1	13476816	13476902
chr1	13477020	13477021
chr1	13477767	13477873
chr1	13478457	13479383
chr1	13479563	13480280
chr1	13480391	13482074
chr1	13487243	13488890
chr1	13489009	13489265
chr1	13507136	13507321
chr1	13508179	13508184
chr1	13524002	13524101
chr1	13524359	13524496
chr1	13524856	13525746
chr1	13526037	13527176
chr1	13528571	13528687
chr1	13551192	13551372
chr1	13552218	13552390
chr1	13553692	13553754
chr1	13554522	13554827
chr1	13555265	13555522
chr1	13635765	13635829
chr1	13636107	13636357
chr1	13672449	13672552
chr1	13685841	13686024
chr1	13686180	13686237
chr1	13692376	13692788
chr1	13694525	13694749
chr1	13695644	13695725
chr1	13698496	13698636
chr1	13699367	13700219
chr1	13700399	13701119
chr1	13701207	13702911
chr1	13708075	13710104
chr1	13727984	13728026
chr1	13729380	13729420
chr1	13744780	13745048
chr1	13745292	13745415
chr1	13745700	13746633
chr1	13746897	13748036
chr1	13749437	13749544
chr1	13772141	13772240
chr1	13772432	13772475
chr1	13773077	13773257
chr1	13773981	13774468
chr1	13778777	13779181
chr1	13779600	13779757
chr1	13790866	13792171
chr1	13792441	13792680
chr1	13797582	13797667
chr1	13798232	13799984
chr1	13802391	13802545
chr1	13802936	13802944
chr1	13803078	13803084
chr1	13803556	13804110
chr1	13817015	13817380
chr1	13829905	13830008
chr1	13830742	13830771
chr1	13830878	13830977
chr1	13852566	13853197
chr1	13854449	13854734
chr1	13854828	13855446
chr1	13855897	13857441
chr1	13860208	13860422
chr1	13860885	13861112
chr1	13861282	13862797
chr1	13862976	13863722
chr1	13869758	13869860
chr1	13871554	13871836
chr1	13873239	13875188
chr1	13881373	13881557
chr1	13892184	13892208
chr1	13892629	13892649
chr1	13893500	13893555
chr1	13900769	13901057
chr1	13901579	13902283
chr1	13906713	13906784
chr1	13907358	13908307
chr1	13919340	13919425
chr1	13919612	13919639
chr1	13920034	13920151
chr1	13920634	13920690
chr1	13921041	13921104
chr1	13921225	13921298
chr1	13921456	13921457
chr1	13921580	13922497
chr1	13922963	13923000
chr1	13930363	13930765
chr1	13931313	13931949
chr1	13932218	13932349
chr1	13932643	13933080
chr1	13933463	13933521
chr1	13933651	13933791
chr1	13936544	13937519
chr1	13941997	13943340
chr1	13943721	13944767
chr1	13945025	13945168
chr1	13946515	13946544
chr1	13946820	13947057
chr1	13948165	13948273
chr1	13951888	13951895
chr1	13951976	13952194
chr1	13956828	13956938
chr1	13964589	13964758
chr1	13965542	13965667
chr1	13965765	13965864
chr1	13966250	13966254
chr1	13966481	13966715
chr1	13966805	13966937
chr1	13970334	13970393
chr1	13970568	13970575
chr1	13971038	13971289
chr1	13981225	13981423
chr1	13981667	13981702
chr1	13982391	13982484
chr1	13997349	13997693
chr1	13998482	13998966
chr1	14006824	14008453
chr1	14021289	14021312
chr1	14040538	14040651
chr1	14051203	14051734
chr1	14083201	14083824
chr1	14083934	14084019
chr1	14084381	14084409
chr1	14092175	14092339
chr1	14092429	14092714
chr1	14092916	14093286
chr1	14093574	14093624
chr1	14093804	14093951
chr1	14094067	14094456
chr1	14094793	14094890
chr1	14133918	14133958
chr1	14134578	14134656
chr1	14143226	14144297
chr1	14144650	14144678
chr1	14148175	14149164
chr1	14149299	14149312
chr1	14149805	14149813
chr1	14151348	14151351
chr1	14236794	14236826
chr1	14258566	14258789
chr1	14258970	14259162
chr1	14262810	14263044
chr1	14268829	14268868
chr1	14288466	14288908
chr1	14305333	14305553
chr1	14306059	14306224
chr1	14493490	14493505
chr1	14493855	14494000
chr1	14501879	14503470
chr1	14585102	14585145
chr1	14585361	14585856
chr1	14606495	14606514
chr1	14667677	14669436
chr1	14676835	14677841
chr1	14714456	14714615
chr1	14722924	14723158
chr1	14723781	14723781
chr1	14723964	14724157
chr1	14756448	14756620
chr1	14756865	14756912
chr1	14757060	14757284
chr1	14759295	14759314
chr1	14771021	14771556
chr1	14774016	14774236
chr1	14774415	14775001
chr1	14775172	14775414
chr1	14775608	14775622
chr1	14775810	14776019
chr1	14776315	14776339
chr1	14776594	14776889
chr1	14791250	14791632
chr1	14792081	14792149
chr1	14792364	14792796
chr1	14854909	14855604
chr1	14861125	14863182
chr1	14882820	14883016
chr1	14883258	14883541
chr1	14883726	14883744
chr1	14884110	14884395
chr1	14884742	14884877
chr1	14885893	14886504
chr1	14886683	14886874
chr1	14887058	14888202
chr1	14896101	14896401
chr1	14906144	14906776
chr1	14911352	14913668
chr1	14921770	14921978
chr1	14936934	14937132
chr1	14946076	14946584
chr1	14946909	14947006
chr1	14947231	14947245
chr1	14947387	14947815
chr1	14947989	14948398
chr1	14948518	14948965
chr1	14995449	14995976
chr1	15012774	15012975
chr1	15013101	15013143
chr1	15013353	15013363
chr1	15013514	15015101
chr1	15015188	15015287
chr1	15024699	15025026
chr1	15025916	15026034
chr1	15061022	15061590
chr1	15061771	15062768
chr1	15101194	15103422
chr1	15106041	15107709
chr1	15118208	15119276
chr1	15165348	15165498
chr1	15165753	15165905
chr1	15166944	15166953
chr1	15167617	15167652
chr1	15176743	15176745
chr1	15177072	15177698
chr1	15184990	15185505
chr1	15209991	15210626
chr1	15210942	15210970
chr1	15211102	15213092
chr1	15217621	15218167
chr1	15218343	15219355
chr1	15219451	15219666
chr1	15229578	15229677
chr1	15229863	15230072
chr1	15230366	15230583
chr1	15230927	15231589
chr1	15231881	15231960
chr1	15232896	15233041
chr1	15233259	15233696
chr1	15235797	15236479
chr1	15236576	15236577
chr1	15236665	15236689
chr1	15236934	15237099
chr1	15237983	15237993
chr1	15259802	15260739
chr1	15279218	15279228
chr1	15281434	15282743
chr1	15282848	15282900
chr1	15299226	15299241
chr1	15302627	15303353
chr1	15314171	15314553
chr1	15314888	15315033
chr1	15315159	15315265
chr1	15315631	15315766
chr1	15325258	15325437
chr1	15326049	15326060
chr1	15326219	15326485
chr1	15327702	15327713
chr1	15328838	15328845
chr1	15333732	15334488
chr1	15341872	15342076
chr1	15342242	15342645
chr1	15343651	15343660
chr1	15348086	15348088
chr1	15353791	15354291
chr1	15357132	15357137
chr1	15358969	15359249
chr1	15370354	15371258
chr1	15371369	15372598
chr1	15372858	15374071
chr1	15381357	15381768
chr1	15408552	15408740
chr1	15412105	15412204
chr1	15412552	15412694
chr1	15471572	15473074
chr1	15473292	15473940
chr1	15490539	15490791
chr1	15490921	15491104
chr1	15499883	15499995
chr1	15509408	15510570
chr1	15555562	15555859
chr1	15562327	15564483
chr1	15567437	15568579
chr1	15584551	15584754
chr1	15611088	15611832
chr1	15615700	15615879
chr1	15617425	15618864
chr1	15618964	15620008
chr1	15623118	15623129
chr1	15623256	15623390
chr1	15629197	15630189
chr1	15642263	15644934
chr1	15666809	15667256
chr1	15679838	15679848
chr1	15683414	15684061
chr1	15684194	15684322
chr1	15684556	15684590
chr1	15684746	15686247
chr1	15692990	15693785
chr1	15694720	15695342
chr1	15699992	15700152
chr1	15717970	15718867
chr1	15719814	15720231
chr1	15720435	15721393
chr1	15721502	15721602
chr1	15721931	15723314
chr1	15730396	15731076
chr1	15731180	15731759
chr1	15731845	15731855
chr1	15732318	15732503
chr1	15742272	15742298
chr1	15742410	15742645
chr1	15742746	15743267
chr1	15743376	15743857
chr1	15744071	15744127
chr1	15750917	15750961
chr1	15751075	15751207
chr1	15751516	15751825
chr1	15752685	15752688
chr1	15753483	15753494
chr1	15761626	15761686
[truncated: 187,216 more rows]
